# Supplementary material for: 4-Amino-1-(2-benzoyl-1-phenyl­eth­yl)-3-phenyl-1H-1,2,4-triazol-5(4H)-thione
Source: Acta Crystallogr Sect E Struct Rep Online. 2011 Jan 12;67(Pt 2):o347. doi: 10.1107/S1600536810054553 (PMC3051625; doi:10.1107/S1600536810054553)
Supplement: Supplementary file 1 [file e-67-0o347-sup1.cif]

##############################################################################
###                                                                        ###
###        Electronic paper (Acta Crystallographica Section E)             ###
###                                                                        ###
##############################################################################
#                                                                            #
# This CIF contains the data in a paper accepted for publication in Acta     #
# Crystallographica Section E. It conforms to the requirements of Notes      #
# for Authors for Section E, and has been peer reviewed under the auspices   #
# of the IUCr Commission on Journals.                                        #
#                                                                            #
# Full details of the Crystallographic Information File format               #
# are given in the paper "The Crystallographic Information File (CIF):       #
# a New Standard Archive File for Crystallography" by S. R. Hall, F. H.      #
# Allen and I. D. Brown [Acta Cryst. (1991), A47, 655-685].                  #
#                                                                            #
# The current version of the core CIF dictionary is obtainable from          #
# ftp://ftp.iucr.org/pub/cif_core.dic. The current version number is 2.4.    #
#                                                                            #
# Software is freely available for graphical display of the structure(s) in  #
# this CIF.  For information consult the CIF home page http://www.iucr.org/  #
# cif/home.html                                                              #
#                                                                            #
# This file may be used for bona fide research purposes within the           #
# scientific community so long as proper attribution is given to the journal # 
# article from which it was obtained.                                        #
#                                                                            #
##############################################################################
                                             
data_global
_audit_creation_method     SHELXL-97
_journal_date_recd_electronic     2010-12-18
_journal_date_accepted     2010-12-28
_journal_name_full     'Acta Crystallographica, Section E'
_journal_year     2011
_journal_volume     67
_journal_issue      2
_journal_page_first     o347
_journal_page_last     o347
_journal_paper_category     QO
_journal_coeditor_code     CV5022
_publ_contact_author_name     'Dr. He-wen Wang'
_publ_contact_author_address
;
  College of Chemistry and Applied Chemistry,
  Huanggang Normal University,
  Huanggang, 438000,
  People's Republic of China
;
_publ_contact_author_email     zhao_submit@yahoo.com.cn
_publ_contact_author_fax     ?
_publ_contact_author_phone     ?
_publ_section_title
;\
4-Amino-1-(2-benzoyl-1-phenylethyl)-3-phenyl-1<i>H</i>-1,2,4-triazol-\
5(4<i>H</i>)-thione
;
loop_
    _publ_author_name
    _publ_author_footnote
    _publ_author_address
    'Xiao-qiu Song' .
;
  School of Perfume and Aroma Technology,
  Shanghai Institute of Technology,
  Shanghai 200235,
  People's Republic of China
;
    'Lin Ye' .
;
  School of Perfume and Aroma Technology,
  Shanghai Institute of Technology,
  Shanghai 200235,
  People's Republic of China
;
    'He-wen Wang' .
;
  College of Chemistry and Applied Chemistry,
  Huanggang Normal University,
  Huanggang 438000,
  People's Republic of China
;
data_I
_chemical_name_systematic
;
4-Amino-1-(2-benzoyl-1-phenylethyl)-3-phenyl-1<i>H</i>-1,2,4-triazol-
5(4<i>H</i>)-thione
;
_chemical_name_common     ?
_chemical_formula_moiety     'C23 H20 N4 O S'
_chemical_formula_sum     'C23 H20 N4 O S'
_chemical_formula_structural     ?
_chemical_formula_analytical     ?
_chemical_formula_iupac     'C23 H20 N4 O S'
_chemical_formula_weight     400.49
_chemical_melting_point     ?
_symmetry_cell_setting     triclinic
_symmetry_space_group_name_H-M     'P -1'
_symmetry_space_group_name_Hall     '-P 1'
loop_
    _symmetry_equiv_pos_as_xyz
    'x, y, z'
    '-x, -y, -z'
_cell_length_a     9.4625(19)
_cell_length_b     11.340(2)
_cell_length_c     11.655(2)
_cell_angle_alpha     111.80(3)
_cell_angle_beta     111.01(3)
_cell_angle_gamma     98.91(3)
_cell_volume     1022.4(4)
_cell_formula_units_Z     2
_cell_measurement_reflns_used     3363
_cell_measurement_theta_min     2.051
_cell_measurement_theta_max     27.835
_cell_measurement_temperature     113(2)
_exptl_crystal_description     prism
_exptl_crystal_colour     colourless
_exptl_crystal_size_max     0.20
_exptl_crystal_size_mid     0.18
_exptl_crystal_size_min     0.10
_exptl_crystal_density_diffrn     1.301
_exptl_crystal_density_meas     ?
_exptl_crystal_density_method     'not measured'
_exptl_crystal_F_000     420
_exptl_absorpt_coefficient_mu     0.180
_exptl_absorpt_correction_type     multi-scan
_exptl_absorpt_process_details     '(CrystalClear; Rigaku/MSC, 2005)'
_exptl_absorpt_correction_T_min     0.9649
_exptl_absorpt_correction_T_max     0.9822
_exptl_special_details
;
;
_diffrn_ambient_temperature     113(2)
_diffrn_radiation_type     'Mo K\a'
_diffrn_radiation_wavelength     0.71073
_diffrn_radiation_source     'rotating anode'
_diffrn_radiation_monochromator     multilayer
_diffrn_measurement_device_type     'Rigaku Saturn CCD area-detector'
_diffrn_measurement_method     '\f and \w scans'
_diffrn_detector_area_resol_mean     7.31
_diffrn_reflns_number     9308
_diffrn_reflns_av_R_equivalents     0.0388
_diffrn_reflns_av_sigmaI/netI     0.0515
_diffrn_reflns_theta_min     2.05
_diffrn_reflns_theta_max     25.02
_diffrn_reflns_theta_full     27.89
_diffrn_measured_fraction_theta_max     0.992
_diffrn_measured_fraction_theta_full     0.992
_diffrn_reflns_limit_h_min     -11
_diffrn_reflns_limit_h_max     11
_diffrn_reflns_limit_k_min     -13
_diffrn_reflns_limit_k_max     13
_diffrn_reflns_limit_l_min     -13
_diffrn_reflns_limit_l_max     12
_diffrn_standards_number     0
_diffrn_standards_interval_count     0
_diffrn_standards_interval_time     0
_diffrn_standards_decay_%     0
loop_
    _diffrn_standard_refln_index_h
    _diffrn_standard_refln_index_k
    _diffrn_standard_refln_index_l
    ? ? ?
_refine_special_details
;
Refinement of <i>F</i>^2^ against ALL reflections. The weighted <i>R</i>-factor
<i>wR</i> and goodness of fit <i>S</i> are based on <i>F</i>^2^, conventional
<i>R</i>-factors <i>R</i> are based on <i>F</i>, with <i>F</i> set to zero for
negative <i>F</i>^2^. The threshold expression of <i>F</i>^2^ >
\s(<i>F</i>^2^) is used only for calculating <i>R</i>-factors(gt) <i>etc</i>.
and is not relevant to the choice of reflections for refinement.
<i>R</i>-factors based on <i>F</i>^2^ are statistically about twice as large
as those based on <i>F</i>, and <i>R</i>- factors based on ALL data will be
even larger.
;
_reflns_number_total     3590
_reflns_number_gt     2686
_reflns_threshold_expression     'I>2\s(I)'
_refine_ls_structure_factor_coef     Fsqd
_refine_ls_matrix_type     full
_refine_ls_R_factor_all     0.0473
_refine_ls_R_factor_gt     0.0366
_refine_ls_wR_factor_gt     0.1015
_refine_ls_wR_factor_ref     0.1207
_refine_ls_goodness_of_fit_ref     1.035
_refine_ls_restrained_S_all     1.035
_refine_ls_number_reflns     3590
_refine_ls_number_parameters     271
_refine_ls_number_restraints     0
_refine_ls_hydrogen_treatment     mixed
_refine_ls_weighting_scheme     calc
_refine_ls_weighting_details
              'w=1/[\s^2^(Fo^2^)+(0.0710P)^2^+0.1941P] where P=(Fo^2^+2Fc^2^)/3'
_atom_sites_solution_hydrogens     geom
_atom_sites_solution_primary     direct
_atom_sites_solution_secondary     difmap
_refine_ls_shift/su_max     0.001
_refine_ls_shift/su_mean     0.000
_refine_diff_density_max     0.353
_refine_diff_density_min     -0.287
_refine_ls_extinction_method     'SHELXL97 (Sheldrick, 2008)'
_refine_ls_extinction_coef     0.107(8)
_refine_ls_extinction_expression
                                  'Fc^*^=kFc[1+0.001xFc^2^\l^3^/sin(2\q)]^-1/4^'
loop_
    _atom_type_symbol
    _atom_type_description
    _atom_type_scat_dispersion_real
    _atom_type_scat_dispersion_imag
    _atom_type_scat_source
    C C 0.0033 0.0016
; International Tables
Vol. C, Tables 4.2.6.8 and 6.1.1.4
;
    H H 0.0000 0.0000
; International Tables
Vol. C, Tables 4.2.6.8 and 6.1.1.4
;
    N N 0.0061 0.0033
; International Tables
Vol. C, Tables 4.2.6.8 and 6.1.1.4
;
    O O 0.0106 0.0106
; International Tables
Vol. C, Tables 4.2.6.8 and 6.1.1.4
;
    S S 0.1246 0.1246
; International Tables
Vol. C, Tables 4.2.6.8 and 6.1.1.4
;
_computing_data_collection     'CrystalClear (Rigaku/MSC, 2005)'
_computing_cell_refinement     CrystalClear
_computing_data_reduction     CrystalClear
_computing_structure_solution     'SHELXS97 (Sheldrick, 2008)'
_computing_structure_refinement     'SHELXL97 (Sheldrick, 2008)'
_computing_molecular_graphics     'XP in SHELXTL (Sheldrick, 2008)'
_computing_publication_material     'SHELXL97 (Sheldrick, 2008)'
loop_
    _atom_site_type_symbol
    _atom_site_label
    _atom_site_fract_x
    _atom_site_fract_y
    _atom_site_fract_z
    _atom_site_U_iso_or_equiv
    _atom_site_adp_type
    _atom_site_calc_flag
    _atom_site_refinement_flags
    _atom_site_occupancy
    _atom_site_disorder_assembly
    _atom_site_disorder_group
    S S1 0.54562(6) -0.11721(5) 0.13685(5) 0.02158(19) Uani d . 1 . .
    O O1 0.45937(17) 0.25822(14) 0.24735(14) 0.0237(4) Uani d . 1 . .
    N N1 0.82240(19) 0.25821(16) 0.32190(16) 0.0182(4) Uani d . 1 . .
    N N2 0.72008(19) 0.15086(16) 0.31246(16) 0.0163(4) Uani d . 1 . .
    N N3 0.75632(19) 0.07328(15) 0.13230(15) 0.0159(4) Uani d . 1 . .
    N N4 0.7447(2) -0.01242(17) 0.00269(17) 0.0213(4) Uani d D 1 . .
    H H4A 0.703(2) -0.0962(13) -0.010(2) 0.036(7) Uiso d D 1 . .
    H H4B 0.675(2) 0.005(2) -0.062(2) 0.055(9) Uiso d D 1 . .
    C C1 0.9302(2) 0.4216(2) 0.2059(2) 0.0231(5) Uani d . 1 . .
    H H1 0.8614 0.4514 0.2443 0.028 Uiso calc R 1 . .
    C C2 1.0231(3) 0.5072(2) 0.1812(2) 0.0252(5) Uani d . 1 . .
    H H2 1.0168 0.5949 0.2010 0.030 Uiso calc R 1 . .
    C C3 1.1260(2) 0.4637(2) 0.1269(2) 0.0257(5) Uani d . 1 . .
    H H3 1.1913 0.5223 0.1111 0.031 Uiso calc R 1 . .
    C C4 1.1330(3) 0.3347(2) 0.0962(2) 0.0260(5) Uani d . 1 . .
    H H4 1.2038 0.3059 0.0600 0.031 Uiso calc R 1 . .
    C C5 1.0376(2) 0.2475(2) 0.1179(2) 0.0221(5) Uani d . 1 . .
    H H5 1.0408 0.1586 0.0943 0.026 Uiso calc R 1 . .
    C C6 0.9371(2) 0.2915(2) 0.17470(19) 0.0176(4) Uani d . 1 . .
    C C7 0.8422(2) 0.20849(19) 0.21041(19) 0.0176(5) Uani d . 1 . .
    C C8 0.6737(2) 0.03559(19) 0.19571(19) 0.0160(4) Uani d . 1 . .
    C C9 0.6600(2) 0.17172(19) 0.41591(19) 0.0178(5) Uani d . 1 . .
    H H9 0.5473 0.1088 0.3687 0.021 Uiso calc R 1 . .
    C C10 0.7610(2) 0.14453(18) 0.53269(19) 0.0176(4) Uani d . 1 . .
    C C11 0.9151(2) 0.1418(2) 0.5597(2) 0.0222(5) Uani d . 1 . .
    H H11 0.9606 0.1555 0.5032 0.027 Uiso calc R 1 . .
    C C12 1.0040(3) 0.1191(2) 0.6688(2) 0.0245(5) Uani d . 1 . .
    H H12 1.1093 0.1169 0.6861 0.029 Uiso calc R 1 . .
    C C13 0.9392(3) 0.0995(2) 0.7523(2) 0.0237(5) Uani d . 1 . .
    H H13 0.9991 0.0824 0.8259 0.028 Uiso calc R 1 . .
    C C14 0.7863(3) 0.1051(2) 0.7281(2) 0.0250(5) Uani d . 1 . .
    H H14 0.7426 0.0939 0.7866 0.030 Uiso calc R 1 . .
    C C15 0.6970(2) 0.1268(2) 0.6188(2) 0.0215(5) Uani d . 1 . .
    H H15 0.5921 0.1297 0.6023 0.026 Uiso calc R 1 . .
    C C16 0.6580(2) 0.31677(19) 0.47288(19) 0.0187(5) Uani d . 1 . .
    H H16A 0.6083 0.3303 0.5364 0.022 Uiso calc R 1 . .
    H H16B 0.7697 0.3799 0.5269 0.022 Uiso calc R 1 . .
    C C17 0.5659(2) 0.3486(2) 0.35832(19) 0.0174(4) Uani d . 1 . .
    C C18 0.6095(2) 0.4905(2) 0.3827(2) 0.0188(5) Uani d . 1 . .
    C C19 0.6976(2) 0.5982(2) 0.5161(2) 0.0229(5) Uani d . 1 . .
    H H19 0.7328 0.5816 0.5941 0.028 Uiso calc R 1 . .
    C C20 0.7336(3) 0.7291(2) 0.5348(2) 0.0278(5) Uani d . 1 . .
    H H20 0.7929 0.8020 0.6258 0.033 Uiso calc R 1 . .
    C C21 0.6842(3) 0.7544(2) 0.4223(3) 0.0298(6) Uani d . 1 . .
    H H21 0.7084 0.8445 0.4361 0.036 Uiso calc R 1 . .
    C C22 0.5990(3) 0.6483(2) 0.2889(2) 0.0317(6) Uani d . 1 . .
    H H22 0.5672 0.6657 0.2114 0.038 Uiso calc R 1 . .
    C C23 0.5603(3) 0.5168(2) 0.2688(2) 0.0261(5) Uani d . 1 . .
    H H23 0.5003 0.4443 0.1775 0.031 Uiso calc R 1 . .
loop_
    _atom_site_aniso_label
    _atom_site_aniso_U_11
    _atom_site_aniso_U_22
    _atom_site_aniso_U_33
    _atom_site_aniso_U_12
    _atom_site_aniso_U_13
    _atom_site_aniso_U_23
    S1 0.0236(3) 0.0133(3) 0.0240(3) 0.0040(2) 0.0089(2) 0.0076(2)
    O1 0.0232(8) 0.0199(8) 0.0169(7) 0.0047(6) 0.0019(6) 0.0057(6)
    N1 0.0185(9) 0.0149(9) 0.0190(9) 0.0036(7) 0.0084(7) 0.0066(7)
    N2 0.0188(9) 0.0134(8) 0.0154(8) 0.0037(7) 0.0078(7) 0.0061(7)
    N3 0.0171(9) 0.0136(8) 0.0144(8) 0.0062(7) 0.0056(7) 0.0049(7)
    N4 0.0235(10) 0.0178(9) 0.0152(9) 0.0066(8) 0.0075(8) 0.0017(7)
    C1 0.0231(11) 0.0187(11) 0.0211(11) 0.0038(9) 0.0079(9) 0.0061(9)
    C2 0.0282(12) 0.0217(11) 0.0192(11) 0.0033(10) 0.0051(10) 0.0106(9)
    C3 0.0215(11) 0.0267(12) 0.0212(11) -0.0007(9) 0.0052(9) 0.0114(9)
    C4 0.0206(11) 0.0295(12) 0.0226(11) 0.0032(10) 0.0104(10) 0.0084(10)
    C5 0.0217(11) 0.0198(11) 0.0170(10) 0.0039(9) 0.0057(9) 0.0052(9)
    C6 0.0154(10) 0.0195(10) 0.0105(9) 0.0006(8) 0.0029(8) 0.0049(8)
    C7 0.0161(10) 0.0146(10) 0.0158(10) 0.0026(8) 0.0045(8) 0.0046(8)
    C8 0.0166(10) 0.0142(10) 0.0161(10) 0.0064(8) 0.0057(9) 0.0070(8)
    C9 0.0185(10) 0.0168(10) 0.0156(10) 0.0038(8) 0.0075(9) 0.0062(8)
    C10 0.0200(10) 0.0105(9) 0.0166(10) 0.0027(8) 0.0068(9) 0.0032(8)
    C11 0.0235(11) 0.0216(11) 0.0215(11) 0.0076(9) 0.0106(9) 0.0096(9)
    C12 0.0238(11) 0.0226(11) 0.0225(11) 0.0090(9) 0.0078(10) 0.0080(9)
    C13 0.0308(12) 0.0195(11) 0.0153(10) 0.0067(9) 0.0053(10) 0.0082(9)
    C14 0.0314(12) 0.0247(11) 0.0183(11) 0.0041(10) 0.0130(10) 0.0098(9)
    C15 0.0206(11) 0.0191(10) 0.0216(11) 0.0032(9) 0.0090(9) 0.0081(9)
    C16 0.0213(10) 0.0152(10) 0.0158(10) 0.0036(8) 0.0079(9) 0.0048(8)
    C17 0.0177(10) 0.0196(10) 0.0142(10) 0.0065(9) 0.0074(9) 0.0069(8)
    C18 0.0143(10) 0.0194(11) 0.0241(11) 0.0062(8) 0.0097(9) 0.0103(9)
    C19 0.0196(11) 0.0195(11) 0.0253(11) 0.0043(9) 0.0094(9) 0.0077(9)
    C20 0.0234(11) 0.0180(11) 0.0388(13) 0.0067(9) 0.0149(10) 0.0094(10)
    C21 0.0252(12) 0.0222(12) 0.0519(15) 0.0120(10) 0.0196(11) 0.0232(11)
    C22 0.0323(13) 0.0343(13) 0.0386(13) 0.0124(11) 0.0151(11) 0.0273(11)
    C23 0.0238(11) 0.0267(12) 0.0271(12) 0.0071(10) 0.0089(10) 0.0149(10)
_geom_special_details
;
All e.s.d.'s (except the e.s.d. in the dihedral angle between two l.s. planes)
are estimated using the full covariance matrix. The cell e.s.d.'s are taken
into account individually in the estimation of e.s.d.'s in distances, angles
and torsion angles; correlations between e.s.d.'s in cell parameters are only
used when they are defined by crystal symmetry. An approximate (isotropic)
treatment of cell e.s.d.'s is used for estimating e.s.d.'s involving l.s.
planes.
;
loop_
    _geom_bond_atom_site_label_1
    _geom_bond_atom_site_label_2
    _geom_bond_site_symmetry_2
    _geom_bond_distance
    _geom_bond_publ_flag
    S1 C8 . 1.677(2) ?
    O1 C17 . 1.225(2) ?
    N1 C7 . 1.305(3) ?
    N1 N2 . 1.375(2) ?
    N2 C8 . 1.351(2) ?
    N2 C9 . 1.468(3) ?
    N3 C8 . 1.373(3) ?
    N3 C7 . 1.374(3) ?
    N3 N4 . 1.413(2) ?
    N4 H4A . 0.91(2) ?
    N4 H4B . 0.91(2) ?
    C1 C2 . 1.387(3) ?
    C1 C6 . 1.400(3) ?
    C1 H1 . 0.9500 ?
    C2 C3 . 1.396(3) ?
    C2 H2 . 0.9500 ?
    C3 C4 . 1.389(3) ?
    C3 H3 . 0.9500 ?
    C4 C5 . 1.389(3) ?
    C4 H4 . 0.9500 ?
    C5 C6 . 1.395(3) ?
    C5 H5 . 0.9500 ?
    C6 C7 . 1.471(3) ?
    C9 C10 . 1.527(3) ?
    C9 C16 . 1.534(3) ?
    C9 H9 . 1.0000 ?
    C10 C11 . 1.386(3) ?
    C10 C15 . 1.400(3) ?
    C11 C12 . 1.391(3) ?
    C11 H11 . 0.9500 ?
    C12 C13 . 1.385(3) ?
    C12 H12 . 0.9500 ?
    C13 C14 . 1.387(3) ?
    C13 H13 . 0.9500 ?
    C14 C15 . 1.387(3) ?
    C14 H14 . 0.9500 ?
    C15 H15 . 0.9500 ?
    C16 C17 . 1.514(3) ?
    C16 H16A . 0.9900 ?
    C16 H16B . 0.9900 ?
    C17 C18 . 1.488(3) ?
    C18 C19 . 1.396(3) ?
    C18 C23 . 1.400(3) ?
    C19 C20 . 1.385(3) ?
    C19 H19 . 0.9500 ?
    C20 C21 . 1.379(3) ?
    C20 H20 . 0.9500 ?
    C21 C22 . 1.388(3) ?
    C21 H21 . 0.9500 ?
    C22 C23 . 1.386(3) ?
    C22 H22 . 0.9500 ?
    C23 H23 . 0.9500 ?
loop_
    _geom_angle_atom_site_label_1
    _geom_angle_atom_site_label_2
    _geom_angle_atom_site_label_3
    _geom_angle_site_symmetry_1
    _geom_angle_site_symmetry_3
    _geom_angle
    _geom_angle_publ_flag
    C7 N1 N2 . . 104.69(16) ?
    C8 N2 N1 . . 113.11(16) ?
    C8 N2 C9 . . 126.58(17) ?
    N1 N2 C9 . . 120.00(15) ?
    C8 N3 C7 . . 109.01(16) ?
    C8 N3 N4 . . 124.81(16) ?
    C7 N3 N4 . . 126.05(17) ?
    N3 N4 H4A . . 104.0(15) ?
    N3 N4 H4B . . 106.7(17) ?
    H4A N4 H4B . . 111.0(14) ?
    C2 C1 C6 . . 120.4(2) ?
    C2 C1 H1 . . 119.8 ?
    C6 C1 H1 . . 119.8 ?
    C1 C2 C3 . . 119.5(2) ?
    C1 C2 H2 . . 120.2 ?
    C3 C2 H2 . . 120.2 ?
    C4 C3 C2 . . 120.0(2) ?
    C4 C3 H3 . . 120.0 ?
    C2 C3 H3 . . 120.0 ?
    C3 C4 C5 . . 120.7(2) ?
    C3 C4 H4 . . 119.6 ?
    C5 C4 H4 . . 119.6 ?
    C4 C5 C6 . . 119.5(2) ?
    C4 C5 H5 . . 120.3 ?
    C6 C5 H5 . . 120.3 ?
    C5 C6 C1 . . 119.83(19) ?
    C5 C6 C7 . . 122.41(19) ?
    C1 C6 C7 . . 117.70(18) ?
    N1 C7 N3 . . 110.27(18) ?
    N1 C7 C6 . . 122.88(17) ?
    N3 C7 C6 . . 126.76(17) ?
    N2 C8 N3 . . 102.87(16) ?
    N2 C8 S1 . . 130.11(16) ?
    N3 C8 S1 . . 127.01(14) ?
    N2 C9 C10 . . 112.15(16) ?
    N2 C9 C16 . . 107.96(16) ?
    C10 C9 C16 . . 111.00(16) ?
    N2 C9 H9 . . 108.6 ?
    C10 C9 H9 . . 108.6 ?
    C16 C9 H9 . . 108.6 ?
    C11 C10 C15 . . 118.93(18) ?
    C11 C10 C9 . . 122.58(18) ?
    C15 C10 C9 . . 118.44(18) ?
    C10 C11 C12 . . 120.6(2) ?
    C10 C11 H11 . . 119.7 ?
    C12 C11 H11 . . 119.7 ?
    C13 C12 C11 . . 120.2(2) ?
    C13 C12 H12 . . 119.9 ?
    C11 C12 H12 . . 119.9 ?
    C12 C13 C14 . . 119.66(19) ?
    C12 C13 H13 . . 120.2 ?
    C14 C13 H13 . . 120.2 ?
    C15 C14 C13 . . 120.3(2) ?
    C15 C14 H14 . . 119.9 ?
    C13 C14 H14 . . 119.9 ?
    C14 C15 C10 . . 120.3(2) ?
    C14 C15 H15 . . 119.9 ?
    C10 C15 H15 . . 119.9 ?
    C17 C16 C9 . . 112.01(16) ?
    C17 C16 H16A . . 109.2 ?
    C9 C16 H16A . . 109.2 ?
    C17 C16 H16B . . 109.2 ?
    C9 C16 H16B . . 109.2 ?
    H16A C16 H16B . . 107.9 ?
    O1 C17 C18 . . 121.08(18) ?
    O1 C17 C16 . . 120.19(18) ?
    C18 C17 C16 . . 118.73(17) ?
    C19 C18 C23 . . 119.19(19) ?
    C19 C18 C17 . . 121.70(18) ?
    C23 C18 C17 . . 119.11(18) ?
    C20 C19 C18 . . 120.1(2) ?
    C20 C19 H19 . . 120.0 ?
    C18 C19 H19 . . 120.0 ?
    C21 C20 C19 . . 120.5(2) ?
    C21 C20 H20 . . 119.7 ?
    C19 C20 H20 . . 119.7 ?
    C20 C21 C22 . . 120.1(2) ?
    C20 C21 H21 . . 120.0 ?
    C22 C21 H21 . . 120.0 ?
    C23 C22 C21 . . 120.0(2) ?
    C23 C22 H22 . . 120.0 ?
    C21 C22 H22 . . 120.0 ?
    C22 C23 C18 . . 120.2(2) ?
    C22 C23 H23 . . 119.9 ?
    C18 C23 H23 . . 119.9 ?
loop_
    _geom_torsion_atom_site_label_1
    _geom_torsion_atom_site_label_2
    _geom_torsion_atom_site_label_3
    _geom_torsion_atom_site_label_4
    _geom_torsion_site_symmetry_1
    _geom_torsion_site_symmetry_2
    _geom_torsion_site_symmetry_3
    _geom_torsion_site_symmetry_4
    _geom_torsion
    _geom_torsion_publ_flag
    C7 N1 N2 C8 . . . . -1.1(2) ?
    C7 N1 N2 C9 . . . . -175.02(17) ?
    C6 C1 C2 C3 . . . . -1.1(3) ?
    C1 C2 C3 C4 . . . . 1.0(3) ?
    C2 C3 C4 C5 . . . . 0.4(3) ?
    C3 C4 C5 C6 . . . . -1.8(3) ?
    C4 C5 C6 C1 . . . . 1.6(3) ?
    C4 C5 C6 C7 . . . . -175.21(18) ?
    C2 C1 C6 C5 . . . . -0.2(3) ?
    C2 C1 C6 C7 . . . . 176.77(18) ?
    N2 N1 C7 N3 . . . . -0.5(2) ?
    N2 N1 C7 C6 . . . . 176.48(17) ?
    C8 N3 C7 N1 . . . . 1.8(2) ?
    N4 N3 C7 N1 . . . . 177.66(16) ?
    C8 N3 C7 C6 . . . . -175.02(18) ?
    N4 N3 C7 C6 . . . . 0.9(3) ?
    C5 C6 C7 N1 . . . . 140.4(2) ?
    C1 C6 C7 N1 . . . . -36.5(3) ?
    C5 C6 C7 N3 . . . . -43.1(3) ?
    C1 C6 C7 N3 . . . . 139.9(2) ?
    N1 N2 C8 N3 . . . . 2.1(2) ?
    C9 N2 C8 N3 . . . . 175.54(16) ?
    N1 N2 C8 S1 . . . . -177.12(14) ?
    C9 N2 C8 S1 . . . . -3.6(3) ?
    C7 N3 C8 N2 . . . . -2.2(2) ?
    N4 N3 C8 N2 . . . . -178.20(15) ?
    C7 N3 C8 S1 . . . . 176.97(14) ?
    N4 N3 C8 S1 . . . . 1.0(3) ?
    C8 N2 C9 C10 . . . . 91.8(2) ?
    N1 N2 C9 C10 . . . . -95.16(19) ?
    C8 N2 C9 C16 . . . . -145.64(18) ?
    N1 N2 C9 C16 . . . . 27.4(2) ?
    N2 C9 C10 C11 . . . . 18.4(3) ?
    C16 C9 C10 C11 . . . . -102.5(2) ?
    N2 C9 C10 C15 . . . . -164.09(17) ?
    C16 C9 C10 C15 . . . . 75.1(2) ?
    C15 C10 C11 C12 . . . . 1.3(3) ?
    C9 C10 C11 C12 . . . . 178.81(18) ?
    C10 C11 C12 C13 . . . . -0.3(3) ?
    C11 C12 C13 C14 . . . . -1.1(3) ?
    C12 C13 C14 C15 . . . . 1.5(3) ?
    C13 C14 C15 C10 . . . . -0.5(3) ?
    C11 C10 C15 C14 . . . . -0.9(3) ?
    C9 C10 C15 C14 . . . . -178.48(17) ?
    N2 C9 C16 C17 . . . . 53.6(2) ?
    C10 C9 C16 C17 . . . . 176.93(16) ?
    C9 C16 C17 O1 . . . . 26.2(3) ?
    C9 C16 C17 C18 . . . . -152.79(18) ?
    O1 C17 C18 C19 . . . . 162.63(19) ?
    C16 C17 C18 C19 . . . . -18.4(3) ?
    O1 C17 C18 C23 . . . . -17.1(3) ?
    C16 C17 C18 C23 . . . . 161.87(18) ?
    C23 C18 C19 C20 . . . . 0.8(3) ?
    C17 C18 C19 C20 . . . . -178.92(18) ?
    C18 C19 C20 C21 . . . . -0.5(3) ?
    C19 C20 C21 C22 . . . . -0.7(3) ?
    C20 C21 C22 C23 . . . . 1.5(3) ?
    C21 C22 C23 C18 . . . . -1.2(3) ?
    C19 C18 C23 C22 . . . . 0.0(3) ?
    C17 C18 C23 C22 . . . . 179.7(2) ?
loop_
    _geom_hbond_atom_site_label_D
    _geom_hbond_atom_site_label_H
    _geom_hbond_atom_site_label_A
    _geom_hbond_site_symmetry_A
    _geom_hbond_distance_DH
    _geom_hbond_distance_HA
    _geom_hbond_distance_DA
    _geom_hbond_angle_DHA
    _geom_hbond_publ_flag
    N4 H4A O1 2_655 0.91(2) 2.39(2) 2.873(3) 113.7(16) yes
    N4 H4A S1 . 0.91(2) 2.69(2) 3.194(2) 116.3(17) no
    N4 H4B S1 2_655 0.91(2) 2.662(15) 3.490(2) 151(2) yes
