# Supplementary material for: 4-Amino-1-(2-benzoyl-1-phenyl­eth­yl)-3-phenyl-1H-1,2,4-triazol-5(4H)-thione
Source: Acta Crystallogr Sect E Struct Rep Online. 2011 Jan 12;67(Pt 2):o347. doi: 10.1107/S1600536810054553 (PMC3051625; doi:10.1107/S1600536810054553)
Supplement: Supplementary file 2 [file e-67-0o347-Isup2.hkl]

# 
# h,k,l, Fc-squared, Fo-squared, sigma(Fo-squared) and status flag 
# 
data_I
_shelx_title ' shelxl in P-1' 
_shelx_refln_list_code          4 
_shelx_F_calc_maximum       77.76 
_exptl_crystal_F_000       420.00 
_reflns_d_resolution_high  0.8403 
 
loop_ 
 _symmetry_equiv_pos_as_xyz 
 'x, y, z' 
 '-x, -y, -z' 
 
_cell_length_a     9.4625 
_cell_length_b    11.3402 
_cell_length_c    11.6551 
_cell_angle_alpha 111.799 
_cell_angle_beta  111.007 
_cell_angle_gamma  98.913 
 
_shelx_F_squared_multiplier     1.000 
 
loop_ 
 _refln_index_h 
 _refln_index_k 
 _refln_index_l 
 _refln_F_squared_calc 
 _refln_F_squared_meas 
 _refln_F_squared_sigma 
 _refln_observed_status 
   1   0   0       89.43       95.05      1.78 o 
   2   0   0       28.09       20.82      1.14 o 
   3   0   0      378.89      379.71      7.71 o 
   4   0   0      662.43      612.59     16.87 o 
   5   0   0      101.49      106.03      5.49 o 
   6   0   0       86.73       93.74      6.40 o 
   7   0   0      196.96      208.12      7.84 o 
   8   0   0      193.94      215.48      9.43 o 
   9   0   0       65.73       61.75      6.41 o 
 -10   1   0       14.91       19.96      7.99 o 
  -9   1   0      302.21      329.47     15.48 o 
  -8   1   0        1.13        2.10      2.03 o 
  -7   1   0        0.42        2.33      2.01 o 
  -6   1   0      655.15      649.41     19.58 o 
  -5   1   0       16.94       11.22      2.30 o 
  -4   1   0      479.17      464.89      7.45 o 
  -3   1   0      506.99      450.90      6.88 o 
  -2   1   0     5320.75     6279.86     63.66 o 
  -1   1   0     1778.22     1814.45     26.06 o 
   0   1   0     1079.63     1035.23     12.30 o 
   1   1   0     1023.75      868.71     12.07 o 
   2   1   0      107.38       87.90      2.33 o 
   3   1   0      115.62      125.08      3.24 o 
   4   1   0     2777.67     2779.08     41.52 o 
   5   1   0      495.35      490.87     12.55 o 
   6   1   0      364.91      370.10     13.83 o 
   7   1   0       80.91       85.57      6.54 o 
   8   1   0        5.19        4.39      3.06 o 
   9   1   0        1.81        3.17      3.32 o 
 -10   2   0        0.41        3.06      3.43 o 
  -9   2   0       98.73       95.78      5.87 o 
  -8   2   0        2.36        1.45      2.54 o 
  -7   2   0      303.72      294.03     11.25 o 
  -6   2   0      268.97      250.84     10.69 o 
  -5   2   0      255.77      249.23     10.58 o 
  -4   2   0      411.04      429.06     10.77 o 
  -3   2   0     2643.05     2527.89     21.19 o 
  -2   2   0       87.46       94.24      6.07 o 
  -1   2   0     5107.83     5868.53     56.96 o 
   0   2   0      273.76      254.03     12.86 o 
   1   2   0     3859.58     3994.66     69.96 o 
   2   2   0      196.70      196.64      3.86 o 
   3   2   0      624.10      635.44     28.64 o 
   4   2   0      718.28      770.07     19.83 o 
   5   2   0       50.65       36.95     12.69 o 
   6   2   0       66.52       84.65      6.26 o 
   7   2   0      178.69      177.08      9.04 o 
   8   2   0      274.44      269.47     13.17 o 
   9   2   0        2.98        1.41      3.81 o 
 -10   3   0       32.38       26.20     10.69 o 
  -9   3   0        4.83        5.11      3.60 o 
  -8   3   0       14.60       13.59      4.42 o 
  -7   3   0        5.78        3.30      2.51 o 
  -6   3   0      241.30      234.95      7.00 o 
  -5   3   0      547.80      667.95     12.30 o 
  -4   3   0     1753.92     1713.84     19.80 o 
  -3   3   0      355.41      348.28      9.21 o 
  -2   3   0      387.02      357.72      8.11 o 
  -1   3   0     1559.21     1450.10      9.07 o 
   0   3   0     1828.40     1802.80     19.41 o 
   1   3   0      155.68      167.42      3.98 o 
   2   3   0      287.04      274.43     10.51 o 
   3   3   0      146.44      173.93     11.69 o 
   4   3   0      200.68      211.84      8.16 o 
   5   3   0      213.79      246.14     12.04 o 
   6   3   0       85.80       72.47      5.61 o 
   7   3   0      135.17      129.77      7.24 o 
   8   3   0        0.09        3.00      2.76 o 
 -10   4   0       83.21       83.73      6.12 o 
  -9   4   0       51.67       52.33      4.74 o 
  -8   4   0      118.48      117.63      8.94 o 
  -7   4   0       40.85       48.92      4.21 o 
  -6   4   0       65.51       72.17      4.55 o 
  -5   4   0       41.47       42.94      3.45 o 
  -4   4   0      281.14      320.55     12.42 o 
  -3   4   0        8.01        6.02      1.02 o 
  -2   4   0        0.32        0.92      0.78 o 
  -1   4   0      107.70      102.11      2.33 o 
   0   4   0      380.68      350.41      7.20 o 
   1   4   0      129.32      128.80      5.03 o 
   2   4   0      123.05      112.12      7.42 o 
   3   4   0       18.64       17.42      9.44 o 
   4   4   0        5.60        6.91      3.37 o 
   5   4   0       48.16       51.72      8.10 o 
   6   4   0      189.24      185.09     11.58 o 
   7   4   0        2.83        3.20      5.87 o 
   8   4   0        0.59        2.56      2.66 o 
 -10   5   0       72.47       75.60      7.17 o 
  -9   5   0       83.54       79.97      7.97 o 
  -8   5   0        1.95        3.61      2.26 o 
  -7   5   0       15.64       14.37      5.45 o 
  -6   5   0        3.70        2.59      1.72 o 
  -5   5   0        5.62        6.22      2.59 o 
  -4   5   0       77.82       72.36      2.71 o 
  -3   5   0        6.28       13.37      1.23 o 
  -2   5   0     2407.55     2455.37     34.85 o 
  -1   5   0      641.96      647.09     19.70 o 
   0   5   0     2649.89     2578.29     42.00 o 
   1   5   0       69.21       78.97      4.34 o 
   2   5   0      183.76      174.91      8.55 o 
   3   5   0      204.58      189.01     10.98 o 
   4   5   0      543.62      541.70     36.61 o 
   5   5   0      229.58      213.67     15.19 o 
   6   5   0      175.95      158.29     10.11 o 
   7   5   0        0.36        0.74      4.49 o 
 -10   6   0        8.72        9.89      6.05 o 
  -9   6   0       85.65       80.09      6.22 o 
  -8   6   0      392.89      418.61     11.55 o 
  -7   6   0       50.95       47.31      3.64 o 
  -6   6   0      341.07      372.59     11.34 o 
  -5   6   0        9.52       18.89      2.45 o 
  -4   6   0       75.59       73.15      3.36 o 
  -3   6   0        2.78        3.55      1.83 o 
  -2   6   0       19.66       18.18      1.89 o 
  -1   6   0       10.69       13.53      2.16 o 
   0   6   0        1.57        1.31      1.23 o 
   1   6   0      222.33      237.04      9.19 o 
   2   6   0      158.07      159.11      8.08 o 
   3   6   0      441.50      423.09     19.10 o 
   4   6   0     1274.54     1278.05     40.55 o 
   5   6   0       30.93       42.82      9.28 o 
   6   6   0      358.92      373.42     32.68 o 
   7   6   0      142.90      148.22     15.23 o 
 -10   7   0       15.19       13.78      8.01 o 
  -9   7   0       45.10       25.50     12.81 o 
  -8   7   0        8.09        8.42      3.69 o 
  -7   7   0      722.57      777.74     19.63 o 
  -6   7   0       97.01      103.92      4.07 o 
  -5   7   0     1022.10      999.51     25.11 o 
  -4   7   0       96.77      106.12      5.17 o 
  -3   7   0       23.27       13.68      1.59 o 
  -2   7   0      795.95      820.19     32.94 o 
  -1   7   0       32.65       28.53      2.25 o 
   0   7   0      274.41      288.45     10.17 o 
   1   7   0      109.08      102.04      6.11 o 
   2   7   0     1172.56     1257.35     42.04 o 
   3   7   0      178.00      156.54      7.15 o 
   4   7   0      237.73      236.62     12.56 o 
   5   7   0       56.08       40.66      6.91 o 
   6   7   0      170.45      187.94     20.55 o 
  -9   8   0       35.92       29.51      7.94 o 
  -8   8   0        5.46        4.01      3.46 o 
  -7   8   0      135.35      160.37      9.34 o 
  -6   8   0        2.42        0.96      1.41 o 
  -5   8   0       68.65       66.98      4.47 o 
  -4   8   0      197.92      196.22      6.02 o 
  -3   8   0      293.96      271.68      7.71 o 
  -2   8   0      220.23      215.43      6.76 o 
  -1   8   0      351.75      343.13     12.04 o 
   0   8   0     1352.27     1341.95     66.10 o 
   1   8   0       70.96       67.04      5.54 o 
   2   8   0      190.90      199.88      9.26 o 
   3   8   0       47.73       44.30      9.32 o 
   4   8   0      364.54      379.70     22.51 o 
   5   8   0        6.18        5.88      2.86 o 
  -9   9   0      382.48      421.77     14.70 o 
  -8   9   0       62.04       60.04      8.77 o 
  -7   9   0      107.60      118.53      9.08 o 
  -6   9   0        0.05        3.02      4.79 o 
  -5   9   0      158.34      175.16     11.00 o 
  -4   9   0       14.09       17.62      8.23 o 
  -3   9   0        0.50        1.09      1.65 o 
  -2   9   0      207.04      187.19      7.16 o 
  -1   9   0        0.27        2.72      2.96 o 
   0   9   0       92.38       84.40      5.32 o 
   1   9   0       57.50       48.87      6.53 o 
   2   9   0       88.54       94.38      7.35 o 
   3   9   0      537.26      561.75     18.16 o 
   4   9   0        0.88        2.51      2.73 o 
  -8  10   0        3.63        4.90      4.73 o 
  -7  10   0        1.29        1.23      2.48 o 
  -6  10   0        0.02        0.61      5.19 o 
  -5  10   0      181.62      183.62     10.70 o 
  -4  10   0       65.24       61.52      6.17 o 
  -3  10   0        9.11        5.11      3.36 o 
  -2  10   0       23.50       21.53      3.34 o 
  -1  10   0        6.50        7.00      3.18 o 
   0  10   0        1.61        2.58      3.13 o 
   1  10   0        2.23        1.96      3.08 o 
   2  10   0       85.45       95.78      8.35 o 
   3  10   0        3.60        3.98      2.72 o 
  -7  11   0       11.91        9.80      4.68 o 
  -6  11   0      282.92      293.70     19.33 o 
  -5  11   0      392.35      385.36     16.48 o 
  -4  11   0      126.43      110.48      8.07 o 
  -3  11   0      122.39      120.24      9.28 o 
  -2  11   0       56.04       51.24     23.59 o 
  -1  11   0       35.45       32.07     18.85 o 
   0  11   0       58.43       64.54      5.23 o 
   1  11   0       11.39       11.44      5.40 o 
  -6  12   0       47.73       58.78     10.71 o 
  -5  12   0      177.69      177.92     12.03 o 
  -4  12   0        4.54        6.19      5.19 o 
  -3  12   0       16.43       10.92      3.85 o 
  -2  12   0      142.68      147.30      9.92 o 
  -1  12   0      111.75       89.07      8.20 o 
   0 -12   1      109.43      132.15      9.61 o 
   1 -12   1      137.20      158.21     11.31 o 
   2 -12   1       14.33       14.56      8.33 o 
   3 -12   1       48.72       59.13     12.63 o 
   4 -12   1        0.69        2.57      4.97 o 
   5 -12   1        4.88        7.36      5.08 o 
   6 -12   1        2.57        5.94      6.46 o 
  -2 -11   1       73.88       83.11      6.30 o 
  -1 -11   1       64.11       72.45      5.24 o 
   0 -11   1      190.83      208.96      7.57 o 
   1 -11   1       30.61       28.62     11.86 o 
   2 -11   1      481.10      428.23     23.56 o 
   3 -11   1       50.26       56.31      8.71 o 
   4 -11   1      433.08      432.12     23.84 o 
   5 -11   1        4.10        3.94      4.76 o 
   6 -11   1        3.35        4.88      4.81 o 
   7 -11   1      118.31      120.67      9.62 o 
  -3 -10   1       65.39       66.52      6.61 o 
  -2 -10   1        6.48        7.34      3.58 o 
  -1 -10   1        0.55        4.20      3.28 o 
   0 -10   1        7.18        4.11      3.07 o 
   1 -10   1       94.92       79.72      4.70 o 
   2 -10   1       23.20       26.94      2.59 o 
   3 -10   1       95.85       89.52      7.61 o 
   4 -10   1      133.34      152.53      9.47 o 
   5 -10   1      261.32      250.66     12.00 o 
   6 -10   1      366.51      430.43     19.40 o 
   7 -10   1        2.38        2.06      3.34 o 
   8 -10   1      135.16      121.31      7.83 o 
  -5  -9   1      402.86      439.63     21.96 o 
  -4  -9   1      158.66      173.46     11.24 o 
  -3  -9   1      308.96      340.31     16.04 o 
  -2  -9   1       42.47       44.57      5.16 o 
  -1  -9   1      172.92      156.67      7.52 o 
   0  -9   1      175.98      174.70      7.57 o 
   1  -9   1       18.98       19.13      2.33 o 
   2  -9   1       13.54       13.83      2.02 o 
   3  -9   1        7.71        9.42      1.74 o 
   4  -9   1      211.26      209.89     12.11 o 
   5  -9   1      301.68      294.41     14.36 o 
   6  -9   1      119.10      145.22      8.38 o 
   7  -9   1       73.00       71.16      6.41 o 
   8  -9   1        1.23        0.55      3.67 o 
   9  -9   1       20.89       16.05      9.04 o 
  -5  -8   1        0.06        1.51      2.49 o 
  -4  -8   1      531.57      541.01     18.99 o 
  -3  -8   1       93.08       87.60      6.20 o 
  -2  -8   1      470.04      498.50     15.97 o 
  -1  -8   1      106.47      109.11      7.61 o 
   0  -8   1      277.18      268.45      9.94 o 
   1  -8   1      301.69      327.40      9.30 o 
   2  -8   1      169.60      178.85      6.87 o 
   3  -8   1       24.83       27.92      3.33 o 
   4  -8   1       31.23       36.21      4.82 o 
   5  -8   1        8.92       13.02      4.99 o 
   6  -8   1        1.33        1.19      0.95 o 
   7  -8   1      100.35       -0.09      0.98 o 
   8  -8   1      229.84      233.03     13.88 o 
   9  -8   1       20.67       27.39     13.76 o 
  -6  -7   1        0.98        3.74      3.83 o 
  -5  -7   1       21.86       20.42      8.13 o 
  -4  -7   1      848.45      855.17     34.45 o 
  -3  -7   1       29.30       25.35     12.12 o 
  -2  -7   1       31.84       38.15      7.65 o 
  -1  -7   1      491.01      485.49     15.46 o 
   0  -7   1      161.76      163.64      6.73 o 
   1  -7   1       24.97       19.51      1.93 o 
   2  -7   1      471.92      462.16     14.18 o 
   3  -7   1       40.50       43.36      5.56 o 
   4  -7   1      557.21      579.46     32.72 o 
   5  -7   1       96.26       77.23      3.33 o 
   6  -7   1        5.05        7.44      2.62 o 
   7  -7   1        0.18        1.41      1.68 o 
   8  -7   1       49.45       57.40      7.27 o 
   9  -7   1       87.81       93.85      9.34 o 
  -7  -6   1      291.62      285.13     14.09 o 
  -6  -6   1        2.73        2.16      4.32 o 
  -5  -6   1       49.00       48.65      9.07 o 
  -4  -6   1       79.74       79.29      6.79 o 
  -3  -6   1       48.53       51.54      5.43 o 
  -2  -6   1       66.24       64.34      7.29 o 
  -1  -6   1      190.70      195.07      7.38 o 
   0  -6   1      241.81      219.04      8.33 o 
   1  -6   1      155.38      153.27      5.84 o 
   2  -6   1      652.07      726.20     11.69 o 
   3  -6   1       36.47       37.69      1.54 o 
   4  -6   1      213.72      190.21      5.40 o 
   5  -6   1       14.76       13.67      1.40 o 
   6  -6   1      449.56      478.01     17.02 o 
   7  -6   1       76.16       88.20      4.51 o 
   8  -6   1        3.95        4.71      3.10 o 
   9  -6   1       67.59       72.10      5.40 o 
  10  -6   1        1.18        0.95      1.86 o 
  -8  -5   1       55.70       41.47     25.32 o 
  -7  -5   1       10.84       10.38      7.68 o 
  -6  -5   1      288.93      306.01     12.94 o 
  -5  -5   1      634.71      710.91     19.33 o 
  -4  -5   1       67.25       61.17      6.11 o 
  -3  -5   1       17.12       10.69      4.86 o 
  -2  -5   1      912.42      901.99     18.34 o 
  -1  -5   1      667.33      708.20     30.70 o 
   0  -5   1     1625.49     1614.38     30.71 o 
   1  -5   1      484.11      467.62     25.85 o 
   2  -5   1     1558.65     1574.88     76.34 o 
   3  -5   1       65.63       56.86      2.11 o 
   4  -5   1       73.31       61.67      4.65 o 
   5  -5   1      188.21      168.44      7.56 o 
   6  -5   1      288.63      312.87     11.99 o 
   7  -5   1       75.90       74.28      4.32 o 
   8  -5   1      305.20      319.22      9.80 o 
   9  -5   1       54.50       50.14      6.08 o 
  10  -5   1        0.82        2.38      3.15 o 
  -8  -4   1        2.23       -0.27      3.19 o 
  -7  -4   1       21.27       13.83      5.00 o 
  -6  -4   1      144.53      158.56      7.08 o 
  -5  -4   1      543.31      563.76     20.61 o 
  -4  -4   1       47.07       69.50      5.85 o 
  -3  -4   1      971.45     1026.02     19.28 o 
  -2  -4   1      685.84      688.76     18.07 o 
  -1  -4   1       48.54       54.33      2.40 o 
   0  -4   1      226.20      232.37      4.72 o 
   1  -4   1      752.87      733.80      9.74 o 
   2  -4   1        1.25        1.38      1.22 o 
   3  -4   1      103.14      110.61      3.35 o 
   4  -4   1      430.96      465.23     14.34 o 
   5  -4   1     1287.27     1234.30     26.60 o 
   6  -4   1       26.50       25.32      3.33 o 
   7  -4   1        0.20        1.66      1.89 o 
   8  -4   1       35.31       30.26     10.95 o 
   9  -4   1       69.55       70.41      7.29 o 
  10  -4   1        1.24        2.23      3.20 o 
  -9  -3   1        0.07       -0.52      3.74 o 
  -8  -3   1      356.00      348.94     21.69 o 
  -7  -3   1       24.62       17.32      4.69 o 
  -6  -3   1      146.22      147.00      7.44 o 
  -5  -3   1      568.46      637.29     19.12 o 
  -4  -3   1      239.81      236.43      8.79 o 
  -3  -3   1      463.09      452.61     11.57 o 
  -2  -3   1     3319.46     3569.05     72.11 o 
  -1  -3   1        0.28       -0.63      1.22 o 
   0  -3   1     1074.89      970.51     19.62 o 
   1  -3   1      713.66      636.66     11.85 o 
   2  -3   1     3794.30     3619.14     30.58 o 
   3  -3   1     1588.27     1476.58     20.33 o 
   4  -3   1        0.77       -0.15      1.28 o 
   5  -3   1       87.51       73.51      3.19 o 
   6  -3   1      137.99      125.54      6.31 o 
   7  -3   1      135.59      136.32      6.60 o 
   8  -3   1      170.05      180.02      8.41 o 
   9  -3   1       88.24       93.21      6.00 o 
  10  -3   1      124.63      128.58     13.79 o 
  -9  -2   1        3.60        3.30      3.87 o 
  -8  -2   1      567.26      596.51     21.40 o 
  -7  -2   1        9.31        6.43      3.53 o 
  -6  -2   1      379.98      409.05     13.08 o 
  -5  -2   1     1572.20     1525.62     39.73 o 
  -4  -2   1        0.74        0.51      1.96 o 
  -3  -2   1      126.26      128.38      3.64 o 
  -2  -2   1      902.22      782.71     13.94 o 
  -1  -2   1     2100.46     2039.86     53.11 o 
   0  -2   1        9.17       13.67      1.57 o 
   1  -2   1      206.09      165.54      6.90 o 
   3  -2   1     1121.27     1001.57     24.45 o 
   4  -2   1       66.84       66.34      2.51 o 
   5  -2   1     1019.50     1002.26     27.76 o 
   6  -2   1      162.92      146.77      7.41 o 
   7  -2   1       54.49       57.63      5.07 o 
   8  -2   1        0.12        1.95      2.29 o 
   9  -2   1        5.81        5.41      3.30 o 
  -9  -1   1      635.81      633.60     34.95 o 
  -8  -1   1       26.28       24.18      7.81 o 
  -7  -1   1      102.38      111.92      7.22 o 
  -6  -1   1      236.21      247.37      9.23 o 
  -5  -1   1        0.39        0.96      1.90 o 
  -4  -1   1      251.38      208.62      5.23 o 
  -3  -1   1      371.81      387.20      7.51 o 
  -2  -1   1      647.45      536.69     12.11 o 
   1  -1   1       42.97       38.69      0.96 o 
   2  -1   1      625.89      500.59      9.73 o 
   3  -1   1       70.43       80.35      2.12 o 
   4  -1   1        8.50       18.68      3.44 o 
   5  -1   1       12.45       19.71      1.97 o 
   6  -1   1      362.59      375.37     12.84 o 
   7  -1   1      311.42      328.42     11.30 o 
   8  -1   1      204.31      204.77     12.80 o 
   9  -1   1       78.03       91.03      7.58 o 
 -10   0   1       37.36       32.81     14.50 o 
  -9   0   1       48.26       46.34     17.61 o 
  -8   0   1       24.34       25.44      9.64 o 
  -7   0   1       19.74       26.74     10.09 o 
  -6   0   1       24.89       25.85      3.38 o 
  -5   0   1        1.69       10.00      3.82 o 
  -4   0   1      880.27      816.21     23.35 o 
  -3   0   1     4261.74     4568.15     45.08 o 
  -1   0   1       61.72       65.68      2.20 o 
   0   0   1     1232.29     1234.18      9.66 o 
   2   0   1        4.49        5.21      1.62 o 
   3   0   1      361.50      375.87      5.27 o 
   4   0   1       49.45       60.37      2.85 o 
   5   0   1       24.84       24.54      2.23 o 
   6   0   1      168.64      180.48      7.70 o 
   7   0   1       71.95       59.70      6.12 o 
   8   0   1       16.43       13.56      5.49 o 
   9   0   1        6.68        7.19      4.47 o 
 -10   1   1        2.79        2.68      3.50 o 
  -9   1   1        2.19        1.46      3.25 o 
  -8   1   1       32.87       33.28      6.38 o 
  -7   1   1        2.44        2.17      2.29 o 
  -6   1   1        6.56       12.90      4.24 o 
  -5   1   1      310.04      400.83     15.86 o 
  -4   1   1        7.92        7.87      2.15 o 
  -3   1   1     4893.02     5364.61     97.61 o 
  -2   1   1       13.73       11.98      1.07 o 
  -1   1   1     2424.77     2543.33     31.32 o 
   0   1   1      320.84      282.11      6.10 o 
   1   1   1     6046.22     6530.14     62.87 o 
   2   1   1        0.07        0.25      0.82 o 
   3   1   1      399.38      406.22      9.65 o 
   4   1   1      456.68      461.83      8.09 o 
   5   1   1        4.97        7.70      3.70 o 
   6   1   1      461.74      452.48     13.32 o 
   7   1   1        7.88        7.14      2.77 o 
   8   1   1       15.14       14.43      5.65 o 
   9   1   1      186.37      182.88     17.67 o 
 -10   2   1      253.38      274.65     18.07 o 
  -9   2   1       60.55       61.73      6.98 o 
  -8   2   1       21.70       20.60      6.92 o 
  -7   2   1      115.53      118.48      6.58 o 
  -6   2   1       48.80       46.86      3.93 o 
  -5   2   1      129.61      124.62      6.08 o 
  -4   2   1     1700.63     1762.54     29.15 o 
  -3   2   1      225.64      233.01      4.97 o 
  -2   2   1      266.40      262.85      7.90 o 
  -1   2   1     1795.96     1754.71     26.45 o 
   1   2   1      480.95      475.01     18.25 o 
   2   2   1      102.09      119.08      3.44 o 
   3   2   1        3.47        8.77      8.01 o 
   4   2   1        5.45        2.05      2.17 o 
   5   2   1      188.97      199.21     10.69 o 
   6   2   1        3.49        5.29      2.55 o 
   7   2   1       65.47       67.83      5.08 o 
   8   2   1       80.27       76.09      5.67 o 
 -10   3   1      132.96      148.78      9.90 o 
  -9   3   1       26.79       23.24     10.57 o 
  -8   3   1       56.18       47.98      4.07 o 
  -7   3   1        1.09        1.75      2.12 o 
  -6   3   1     1268.35     1298.07     43.67 o 
  -5   3   1      377.50      334.04     13.49 o 
  -4   3   1       17.25       15.85      1.99 o 
  -3   3   1        8.57       11.90      1.95 o 
  -2   3   1      138.99      133.97      2.73 o 
  -1   3   1      736.09      642.98      6.72 o 
   0   3   1     5436.23     5839.71    105.05 o 
   1   3   1       15.18       18.06      2.10 o 
   2   3   1      371.89      384.33     14.80 o 
   3   3   1      124.90      122.38      7.49 o 
   4   3   1      896.42      927.25     31.87 o 
   5   3   1        5.90        6.93      6.54 o 
   6   3   1      430.70      442.03     27.04 o 
   7   3   1        5.15        6.20      6.02 o 
   8   3   1        0.10        2.59      4.47 o 
 -10   4   1       40.16       25.85     12.43 o 
  -9   4   1       21.37       20.18      7.16 o 
  -8   4   1        6.06        3.71      3.07 o 
  -7   4   1      153.45      166.73      6.19 o 
  -6   4   1      656.20      679.13     20.24 o 
  -5   4   1      308.68      297.24     14.92 o 
  -4   4   1      288.08      277.28     10.94 o 
  -3   4   1     1945.77     1757.20     41.92 o 
  -2   4   1     1126.21     1074.21     10.62 o 
  -1   4   1      351.83      350.91      4.91 o 
   0   4   1      811.29      759.02     17.28 o 
   1   4   1     1225.36     1266.44     42.40 o 
   2   4   1      108.07      102.77      4.86 o 
   3   4   1       19.26       21.48      7.52 o 
   4   4   1      229.37      217.74     14.16 o 
   5   4   1      299.36      288.27     13.34 o 
   6   4   1      202.67      183.19     13.03 o 
   7   4   1       98.63       97.90     11.07 o 
 -10   5   1        0.05        2.49      2.39 o 
  -9   5   1       17.61       15.22      7.75 o 
  -8   5   1      239.46      260.31     11.60 o 
  -7   5   1        3.36        6.92      4.12 o 
  -6   5   1        0.15        0.20      2.13 o 
  -5   5   1       24.67       23.38      4.79 o 
  -4   5   1     1054.68     1119.87     28.22 o 
  -3   5   1     1090.97      948.48     10.97 o 
  -2   5   1      788.59      791.89     11.39 o 
  -1   5   1     1135.96     1185.46     22.94 o 
   0   5   1     1338.20     1276.81     17.51 o 
   1   5   1     1171.90     1014.68     24.88 o 
   2   5   1      207.60      209.71      9.85 o 
   3   5   1       40.48       38.55      4.03 o 
   4   5   1      158.20      167.43      8.94 o 
   5   5   1        0.51        2.05      2.37 o 
   6   5   1       21.08       26.54     14.45 o 
   7   5   1        3.64        4.30      5.70 o 
 -10   6   1       85.60       88.03      5.62 o 
  -9   6   1      218.52      229.01     11.78 o 
  -8   6   1      206.22      226.44     10.08 o 
  -7   6   1       13.85       13.89      5.32 o 
  -6   6   1      193.40      180.35      6.75 o 
  -5   6   1      393.19      396.27     12.63 o 
  -4   6   1        1.77        3.27      2.76 o 
  -3   6   1      305.33      297.10      8.24 o 
  -2   6   1      110.45      130.10      4.50 o 
  -1   6   1       15.20       14.70      2.43 o 
   0   6   1      842.22      849.73     33.48 o 
   1   6   1     1050.22     1024.45     41.46 o 
   2   6   1     1315.68     1317.01     36.50 o 
   3   6   1       88.89       89.11      5.37 o 
   4   6   1       81.25       85.93      5.46 o 
   5   6   1        0.72       -0.01      2.96 o 
   6   6   1       74.41       83.59      7.42 o 
 -10   7   1       61.62       63.48      8.82 o 
  -9   7   1      111.60       99.43     22.00 o 
  -8   7   1        0.85        1.77      1.96 o 
  -7   7   1      413.29      432.23     13.10 o 
  -6   7   1       75.06       94.62      4.67 o 
  -5   7   1       14.69       14.84      2.07 o 
  -4   7   1        8.37       16.07      1.78 o 
  -3   7   1      512.87      552.26     12.96 o 
  -2   7   1        1.53        1.77      1.09 o 
  -1   7   1       43.47       47.51      4.66 o 
   0   7   1      763.92      763.83     30.52 o 
   1   7   1      429.77      447.97     14.94 o 
   2   7   1      532.95      517.80     21.47 o 
   3   7   1        2.35        3.54      3.69 o 
   4   7   1       12.23       13.23      4.37 o 
   5   7   1      502.99      539.63     18.92 o 
  -9   8   1       85.08       81.35      9.00 o 
  -8   8   1       44.58       39.71      6.68 o 
  -7   8   1       13.71       10.18      3.74 o 
  -6   8   1      609.89      661.49     39.33 o 
  -5   8   1       60.02       64.95      3.94 o 
  -4   8   1      161.07      161.00      5.39 o 
  -3   8   1      655.25      659.70     16.74 o 
  -2   8   1      366.34      389.28     12.79 o 
  -1   8   1        6.04        6.28      3.46 o 
   0   8   1      419.80      398.78     10.82 o 
   1   8   1       41.36       37.62      6.95 o 
   2   8   1       20.43       14.78      4.71 o 
   3   8   1       14.04       13.12      5.54 o 
   4   8   1      323.65      338.86     19.72 o 
  -9   9   1        8.37       12.36     12.81 o 
  -8   9   1       38.23       36.76     12.11 o 
  -7   9   1       78.76       67.09      6.18 o 
  -6   9   1        4.59        1.98      4.82 o 
  -5   9   1        1.78        2.38      2.93 o 
  -4   9   1      141.11      154.94      5.82 o 
  -3   9   1      181.35      191.29      7.18 o 
  -2   9   1      148.27      124.43      5.16 o 
  -1   9   1      114.01      105.37      7.04 o 
   0   9   1      268.52      264.21     10.96 o 
   1   9   1      450.56      438.72     15.78 o 
   2   9   1       96.97       83.51      5.97 o 
   3   9   1        3.87        4.70      3.37 o 
  -8  10   1        0.29        0.29      3.55 o 
  -7  10   1        0.82       -1.34      4.11 o 
  -6  10   1      106.49       91.65     10.57 o 
  -5  10   1      100.17       86.93      9.13 o 
  -4  10   1      288.23      287.48     17.00 o 
  -3  10   1      415.06      374.97     20.11 o 
  -2  10   1       18.51       14.08      8.79 o 
  -1  10   1        9.63        9.02      4.54 o 
   0  10   1      400.50      420.99     18.61 o 
   1  10   1      377.11      397.89     22.27 o 
   2  10   1       23.09       22.98      8.92 o 
  -7  11   1       19.12       18.39      8.34 o 
  -6  11   1      271.88      278.66     19.27 o 
  -5  11   1       47.20       41.43      8.06 o 
  -4  11   1       68.99       56.82     19.11 o 
  -3  11   1        1.38        2.14      5.68 o 
  -2  11   1       31.57       25.61     13.53 o 
  -1  11   1        0.70        1.76      2.46 o 
   0  11   1      543.47      571.36     12.72 o 
  -5  12   1      144.65      151.87     14.96 o 
  -4  12   1        1.60        0.71      4.04 o 
  -3  12   1      131.87      111.47     12.53 o 
   2 -13   2      235.67      233.38     21.31 o 
   3 -13   2       87.11       92.41     11.11 o 
   4 -13   2       41.23       25.03     12.18 o 
  -1 -12   2       51.69       69.53      8.14 o 
   0 -12   2       22.55       23.90     14.69 o 
   1 -12   2        0.68        3.95      4.96 o 
   2 -12   2       27.95       27.69     15.30 o 
   3 -12   2        0.36        1.30      2.76 o 
   4 -12   2       14.71       12.06      5.93 o 
   5 -12   2        0.17        3.22      4.30 o 
   6 -12   2      458.76      501.55     21.85 o 
  -3 -11   2      113.27       93.08      9.31 o 
  -2 -11   2      115.82      115.73      8.19 o 
  -1 -11   2       71.54       67.87      5.02 o 
   0 -11   2      154.96      147.12     11.16 o 
   1 -11   2      107.27       96.52      8.94 o 
   2 -11   2       69.13       76.97     10.74 o 
   3 -11   2        4.69        7.54      5.84 o 
   4 -11   2        1.34        1.17      5.05 o 
   5 -11   2        4.62        6.13      5.56 o 
   6 -11   2      300.65      357.55     14.02 o 
   7 -11   2        0.97        3.32      4.34 o 
  -4 -10   2        0.27        2.08      3.29 o 
  -3 -10   2       39.41       28.68     13.37 o 
  -2 -10   2      188.54      203.15     10.22 o 
  -1 -10   2      152.95      142.80      6.48 o 
   0 -10   2        2.52        5.75      3.16 o 
   1 -10   2       78.00       74.07      4.74 o 
   2 -10   2      207.43      201.23      9.55 o 
   3 -10   2      622.98      640.99     33.54 o 
   4 -10   2      225.39      259.01     14.75 o 
   5 -10   2        4.92        3.81      2.77 o 
   6 -10   2        1.55        4.94      3.53 o 
   7 -10   2      293.70      340.32     13.26 o 
   8 -10   2        9.90        9.18      8.21 o 
  -5  -9   2        7.94        8.51      4.93 o 
  -4  -9   2        0.99        1.16      4.24 o 
  -3  -9   2      274.61      284.72     10.80 o 
  -2  -9   2      253.20      247.31     12.43 o 
  -1  -9   2        0.27        1.09      1.66 o 
   0  -9   2       29.70       24.97      9.14 o 
   1  -9   2       16.60       13.20      5.36 o 
   2  -9   2      338.18      326.26     11.48 o 
   3  -9   2       62.70       69.85      6.63 o 
   4  -9   2       68.93       60.42      5.84 o 
   5  -9   2      267.46      280.74     13.32 o 
   6  -9   2       16.98       23.68     10.31 o 
   7  -9   2      170.26      174.36     14.10 o 
   8  -9   2        0.14        1.33      2.98 o 
   9  -9   2       86.53       95.46      7.14 o 
  -6  -8   2       64.39       56.16      9.40 o 
  -5  -8   2       88.95       83.32      7.94 o 
  -4  -8   2       15.50       24.11     12.62 o 
  -3  -8   2        5.88        3.59      5.28 o 
  -2  -8   2      598.04      585.56     16.36 o 
  -1  -8   2        4.57        2.85      3.01 o 
   0  -8   2       56.75       55.10      3.30 o 
   1  -8   2       27.72       22.68      3.97 o 
   2  -8   2      402.45      423.45     18.32 o 
   3  -8   2       39.77       29.40     13.92 o 
   4  -8   2        6.01        9.88      6.32 o 
   5  -8   2        3.01        4.72      3.77 o 
   6  -8   2     1498.08     1743.90     45.07 o 
   7  -8   2       15.66       11.39      4.45 o 
   8  -8   2      189.59      190.11      9.94 o 
   9  -8   2       30.61       40.14     10.68 o 
  -7  -7   2       39.47       25.73      9.87 o 
  -6  -7   2        7.78        4.52      4.37 o 
  -5  -7   2      171.59      169.67     10.58 o 
  -4  -7   2       44.42       48.34     18.25 o 
  -3  -7   2     2233.44     2122.11     44.12 o 
  -2  -7   2       15.65       12.00      6.83 o 
  -1  -7   2       32.41       21.50      4.51 o 
   0  -7   2      580.19      585.06     11.88 o 
   1  -7   2      309.80      308.45      9.97 o 
   2  -7   2       73.78       81.77      5.80 o 
   3  -7   2        1.05        1.17      2.04 o 
   4  -7   2       84.22       87.61      7.27 o 
   5  -7   2      267.32      283.97      7.86 o 
   6  -7   2      449.11      460.73     10.34 o 
   7  -7   2      114.33      111.66      5.65 o 
   8  -7   2        0.02        0.08      1.82 o 
   9  -7   2       46.64       37.02      5.57 o 
  -7  -6   2      344.12      363.68     32.46 o 
  -6  -6   2        6.64        7.47      5.86 o 
  -5  -6   2      165.64      153.50     11.26 o 
  -4  -6   2       13.91       23.51     12.11 o 
  -3  -6   2      264.14      269.62     17.79 o 
  -2  -6   2        0.03        3.42      2.02 o 
  -1  -6   2       26.20       19.68      3.17 o 
   0  -6   2      789.16      671.97     39.73 o 
   1  -6   2      775.83      758.26     29.97 o 
   2  -6   2      100.76       89.81      6.44 o 
   3  -6   2      737.27      861.56     23.22 o 
   4  -6   2       75.01       57.43      3.19 o 
   5  -6   2       62.65       71.41      3.85 o 
   6  -6   2       19.94       21.61      3.09 o 
   7  -6   2        3.35        1.54      3.09 o 
   8  -6   2       47.01       44.85     12.76 o 
   9  -6   2        0.86        2.49      3.21 o 
  -8  -5   2      350.05      356.59     19.70 o 
  -7  -5   2      121.30      131.24     10.15 o 
  -6  -5   2      586.99      636.01     22.17 o 
  -5  -5   2      244.38      220.57     11.05 o 
  -4  -5   2       32.49       44.29      8.73 o 
  -3  -5   2       61.56       66.94      5.38 o 
  -2  -5   2        0.35       -0.73      3.44 o 
  -1  -5   2     1719.09     1632.04     30.97 o 
   0  -5   2     2256.51     2284.22     67.98 o 
   1  -5   2       42.53       73.66      3.14 o 
   2  -5   2      970.29      935.25     46.08 o 
   3  -5   2       41.65       56.74      1.92 o 
   4  -5   2     1836.41     1687.23     34.14 o 
   5  -5   2      960.17      899.03     31.37 o 
   6  -5   2      159.20      155.39      5.15 o 
   7  -5   2       35.28       39.76      3.95 o 
   8  -5   2        3.37        4.71      2.58 o 
   9  -5   2       59.33       53.09      6.55 o 
  -9  -4   2       18.39       10.73      7.01 o 
  -8  -4   2       71.90       61.99      8.69 o 
  -7  -4   2      136.70      147.07      8.13 o 
  -6  -4   2      316.92      291.87      9.25 o 
  -5  -4   2       82.13       75.58      5.40 o 
  -4  -4   2        6.72       13.37      4.63 o 
  -3  -4   2     2059.79     2091.36     91.15 o 
  -2  -4   2     1677.63     1581.74     32.17 o 
  -1  -4   2      787.81      796.78     16.45 o 
   0  -4   2       11.97       11.60      1.94 o 
   1  -4   2      165.11      161.16      5.08 o 
   2  -4   2      460.71      423.59     11.68 o 
   3  -4   2       39.11       43.50      1.82 o 
   4  -4   2      523.90      475.76      5.83 o 
   5  -4   2        3.57        2.10      1.51 o 
   6  -4   2        4.89        5.50      3.65 o 
   7  -4   2      384.94      404.35     13.25 o 
   8  -4   2      136.11      132.52      6.69 o 
   9  -4   2       59.69       53.73     13.87 o 
  -9  -3   2        3.52        4.09      3.04 o 
  -8  -3   2      180.10      183.50      9.59 o 
  -7  -3   2       41.78       37.98      6.43 o 
  -6  -3   2       87.33       88.67      5.27 o 
  -5  -3   2        0.03        0.30      2.91 o 
  -4  -3   2      650.59      709.26     12.31 o 
  -3  -3   2       18.87       12.00      5.16 o 
  -2  -3   2     1198.16     1081.51     16.94 o 
  -1  -3   2      411.96      397.30     11.32 o 
   0  -3   2      784.92      677.70     14.19 o 
   1  -3   2     1371.63     1215.01     19.60 o 
   2  -3   2     3266.24     3304.04     35.30 o 
   3  -3   2       67.83       60.22      2.05 o 
   4  -3   2     1811.96     1755.37     17.20 o 
   5  -3   2       13.87       14.23      2.40 o 
   6  -3   2      189.22      212.00      7.46 o 
   7  -3   2       24.40       28.07      4.00 o 
   8  -3   2      147.44      143.33      6.15 o 
   9  -3   2        2.37        1.92      3.86 o 
  -9  -2   2       75.26       69.88      6.84 o 
  -8  -2   2       38.77       45.92      5.45 o 
  -7  -2   2       91.31       92.57      6.18 o 
  -6  -2   2       21.48       21.18      8.90 o 
  -5  -2   2      277.89      316.48      9.40 o 
  -4  -2   2      234.63      242.69     10.32 o 
  -3  -2   2      226.30      207.33      4.55 o 
  -2  -2   2       18.43       17.97      1.79 o 
  -1  -2   2      128.60      111.18      3.04 o 
   0  -2   2      217.88      199.47      5.74 o 
   1  -2   2     1707.78     1604.28     20.74 o 
   2  -2   2     2741.77     2668.54     29.68 o 
   3  -2   2      564.59      568.32      8.76 o 
   4  -2   2       77.03       77.64      3.04 o 
   5  -2   2       38.65       37.32      2.16 o 
   6  -2   2        2.22        4.06      1.92 o 
   7  -2   2      147.76      142.86      5.77 o 
   8  -2   2       19.16       17.56      6.51 o 
   9  -2   2       78.85       74.94      7.96 o 
 -10  -1   2        0.10        2.24      3.39 o 
  -9  -1   2       42.76       50.45      5.17 o 
  -8  -1   2        0.16        2.38      2.82 o 
  -7  -1   2       87.54       76.85      5.01 o 
  -6  -1   2       24.43       33.44      4.91 o 
  -5  -1   2       64.95       61.44      5.08 o 
  -4  -1   2       41.62       44.39      2.21 o 
  -3  -1   2      233.50      216.23      4.91 o 
  -2  -1   2        4.30        6.98      1.55 o 
  -1  -1   2      254.78      205.71      5.27 o 
   0  -1   2      704.84      657.32      8.87 o 
   2  -1   2     1446.58     1393.53     16.14 o 
   3  -1   2       89.43       79.29      2.63 o 
   4  -1   2       65.04       58.45      2.09 o 
   5  -1   2       60.00       62.00      3.14 o 
   6  -1   2      490.57      492.06     15.92 o 
   7  -1   2        0.20        1.62      3.12 o 
   8  -1   2      273.65      257.49     12.60 o 
   9  -1   2       20.62       18.91     12.67 o 
 -10   0   2      112.39      111.70      7.64 o 
  -9   0   2        7.99        6.91      2.92 o 
  -8   0   2     1039.28     1055.94     28.73 o 
  -7   0   2       50.70       46.34      4.05 o 
  -6   0   2       87.02       86.84      5.41 o 
  -5   0   2     2710.12     2693.58     34.83 o 
  -4   0   2       23.67       14.96      1.43 o 
  -3   0   2     2700.50     2759.97     15.44 o 
  -2   0   2     5107.12     5473.69    571.53 o 
  -1   0   2       11.79       10.20      1.60 o 
   0   0   2     1805.29     1835.79     17.78 o 
   1   0   2      218.61      190.97      7.05 o 
   2   0   2     2939.39     2905.73     30.21 o 
   3   0   2       92.12       77.83      2.88 o 
   4   0   2       25.58       20.56      1.74 o 
   5   0   2      142.02      131.82      5.47 o 
   6   0   2      142.43      137.66      6.01 o 
   7   0   2        0.02        0.91      2.70 o 
   8   0   2        6.16        6.71      6.43 o 
   9   0   2        0.95        1.40      4.37 o 
 -10   1   2      384.20      367.70     19.27 o 
  -9   1   2       58.61       58.13      6.06 o 
  -8   1   2      233.74      221.23     10.43 o 
  -7   1   2       38.97       42.90      5.11 o 
  -6   1   2       11.20       11.40      4.69 o 
  -5   1   2       13.63        7.63      2.94 o 
  -4   1   2     2539.17     2410.83     39.60 o 
  -3   1   2     5910.69     6042.30    266.35 o 
  -2   1   2     4267.30     4507.16    126.01 o 
   0   1   2       86.70       92.52      1.91 o 
   1   1   2     1123.44      941.62     10.14 o 
   2   1   2      440.03      457.81     19.51 o 
   3   1   2      195.81      213.43      8.94 o 
   4   1   2      482.61      494.29     10.67 o 
   5   1   2      306.76      311.00     10.37 o 
   6   1   2      359.23      354.96     11.73 o 
   7   1   2       10.64       11.78      4.95 o 
   8   1   2      252.15      271.68     19.37 o 
 -10   2   2      196.35      205.59     10.30 o 
  -9   2   2       28.67       20.77      8.93 o 
  -8   2   2       29.55       32.43      5.31 o 
  -7   2   2       43.31       46.24      3.90 o 
  -6   2   2       42.57       45.17      3.50 o 
  -5   2   2       97.95      107.75      5.76 o 
  -4   2   2      513.64      528.58      8.06 o 
  -3   2   2     1983.96     1862.93     33.30 o 
  -2   2   2      292.70      293.94      7.41 o 
  -1   2   2     1310.91     1212.10     16.63 o 
   0   2   2        7.52        7.98      1.70 o 
   1   2   2      230.11      199.12      4.37 o 
   2   2   2      371.17      433.82     14.30 o 
   3   2   2     1553.84     1605.53     33.28 o 
   4   2   2       23.35       31.41      9.95 o 
   5   2   2        0.72        1.76      4.44 o 
   6   2   2       48.51       50.85      8.48 o 
   7   2   2      157.06      158.63     14.71 o 
   8   2   2       72.55       72.84     11.72 o 
 -10   3   2       98.79      107.68      7.33 o 
  -9   3   2        3.12        2.50      2.03 o 
  -8   3   2      499.74      519.12     18.56 o 
  -7   3   2      795.58      820.16     30.35 o 
  -6   3   2      145.36      131.88     10.18 o 
  -5   3   2      179.88      202.90      9.12 o 
  -4   3   2       14.22       14.56      2.41 o 
  -3   3   2      176.99      168.20      3.90 o 
  -2   3   2      305.25      332.60      4.38 o 
  -1   3   2      161.45      157.37      3.76 o 
   0   3   2      340.33      356.05      4.70 o 
   1   3   2      286.03      257.39     10.13 o 
   2   3   2      510.13      533.82     19.89 o 
   3   3   2      139.21      144.88     10.42 o 
   4   3   2      371.60      360.97     15.59 o 
   5   3   2      173.88      164.10      8.97 o 
   6   3   2      163.14      151.09     10.00 o 
   7   3   2       11.82        9.68      5.90 o 
 -10   4   2       11.79       10.76      4.84 o 
  -9   4   2        2.37       -0.17      2.70 o 
  -8   4   2       69.72       65.49      5.03 o 
  -7   4   2      252.22      255.21      9.70 o 
  -6   4   2      138.11      119.11      7.77 o 
  -5   4   2      698.05      823.29     28.32 o 
  -4   4   2       17.08       10.22      4.18 o 
  -3   4   2       66.38       55.99      2.01 o 
  -2   4   2       76.86       94.86      2.94 o 
  -1   4   2      633.06      660.68     17.69 o 
   0   4   2       89.86       95.74      4.90 o 
   1   4   2      249.51      278.30      8.02 o 
   2   4   2        4.96        7.62      2.67 o 
   3   4   2       88.28       82.86      5.41 o 
   4   4   2      108.41       96.03      5.79 o 
   5   4   2      219.29      205.67     14.13 o 
   6   4   2       42.41       34.11     14.34 o 
   7   4   2       11.90       10.88      6.76 o 
 -10   5   2      118.83      127.45      7.95 o 
  -9   5   2       32.10       26.85     11.22 o 
  -8   5   2       71.95       71.03      5.68 o 
  -7   5   2       28.74       26.81      4.42 o 
  -6   5   2       21.69       29.00      5.12 o 
  -5   5   2      853.73      834.35     22.79 o 
  -4   5   2      463.18      554.32     15.11 o 
  -3   5   2       43.23       59.56      2.50 o 
  -2   5   2       93.02       75.97      2.70 o 
  -1   5   2     1623.92     1554.31     85.52 o 
   0   5   2        1.08        0.50      2.05 o 
   1   5   2       36.22       43.92      3.85 o 
   2   5   2       24.44       26.51      4.18 o 
   3   5   2        4.07        5.78      4.13 o 
   4   5   2        7.72        3.44      2.84 o 
   5   5   2       16.01       15.50      6.61 o 
   6   5   2        3.10        2.32      2.89 o 
 -10   6   2       42.73       34.01      5.91 o 
  -9   6   2       99.21      102.50      5.78 o 
  -8   6   2        0.76        2.50      2.27 o 
  -7   6   2      463.35      475.97     12.81 o 
  -6   6   2      379.84      435.70     19.60 o 
  -5   6   2       14.83       13.29      2.50 o 
  -4   6   2      153.65      138.37      5.95 o 
  -3   6   2       59.75       63.76      3.53 o 
  -2   6   2      340.74      335.61     11.05 o 
  -1   6   2     2371.71     2468.22     38.36 o 
   0   6   2       70.03       79.73      5.70 o 
   1   6   2       48.55       45.18      3.75 o 
   2   6   2      158.08      147.81      6.69 o 
   3   6   2       28.21       28.91     10.58 o 
   4   6   2        4.34        2.49      2.69 o 
   5   6   2        5.50        7.04      4.37 o 
 -10   7   2       14.09        9.30      4.81 o 
  -9   7   2       75.15       79.81      5.53 o 
  -8   7   2       67.02       72.85      4.88 o 
  -7   7   2       61.84       63.07      6.44 o 
  -6   7   2       77.21       82.51      6.94 o 
  -5   7   2        4.62        1.58      4.29 o 
  -4   7   2        1.08        2.65      2.31 o 
  -3   7   2       50.00       48.72      4.22 o 
  -2   7   2       90.93      102.19      8.02 o 
  -1   7   2       29.77       30.80      3.94 o 
   0   7   2       30.73       31.00      5.43 o 
   1   7   2      344.70      350.57     11.89 o 
   2   7   2      272.29      266.07     11.55 o 
   3   7   2     1002.43     1052.54     31.41 o 
   4   7   2       83.72       67.01      5.94 o 
  -9   8   2      263.20      283.84     22.45 o 
  -8   8   2     1037.88     1207.53     83.81 o 
  -7   8   2        5.50        5.82      4.36 o 
  -6   8   2       66.23       70.57     15.26 o 
  -5   8   2       89.92      102.58      6.85 o 
  -4   8   2      196.94      206.12      8.13 o 
  -3   8   2       39.70       36.50      4.56 o 
  -2   8   2      785.77      865.22     42.02 o 
  -1   8   2      393.94      385.63     13.13 o 
   0   8   2       23.87       24.46     10.22 o 
   1   8   2       55.02       47.58      5.64 o 
   2   8   2      335.54      361.31     17.26 o 
   3   8   2       31.72       39.48      7.95 o 
  -9   9   2       10.50        6.81      4.23 o 
  -8   9   2       37.12       39.76      6.75 o 
  -7   9   2       56.22       49.78      5.60 o 
  -6   9   2        3.03        1.50      2.31 o 
  -5   9   2      147.60      137.85     19.35 o 
  -4   9   2      354.11      330.84     12.53 o 
  -3   9   2      798.07      793.46     25.93 o 
  -2   9   2       35.82       31.31      3.95 o 
  -1   9   2      107.40      102.74      6.58 o 
   0   9   2        1.86        1.69      1.89 o 
   1   9   2        4.11        3.59      3.42 o 
   2   9   2        1.02        1.61      2.84 o 
  -8  10   2       20.49       18.72      9.48 o 
  -7  10   2        1.30        2.93      2.63 o 
  -6  10   2        0.23       -0.70      4.23 o 
  -5  10   2       74.95       67.91      7.15 o 
  -4  10   2       83.62       75.69      7.11 o 
  -3  10   2      179.70      169.27      9.27 o 
  -2  10   2        0.67        1.84      2.96 o 
  -1  10   2      716.52      717.87     17.46 o 
   0  10   2        6.53        3.38      2.69 o 
   1  10   2      192.20      200.29      9.43 o 
  -7  11   2       61.89       63.78      9.08 o 
  -6  11   2       60.70       62.24      9.21 o 
  -5  11   2        1.36        4.45      3.99 o 
  -4  11   2       66.30       67.02      7.90 o 
  -3  11   2        0.04        2.18      2.42 o 
  -2  11   2       67.24       68.25      9.96 o 
  -1  11   2        0.57        0.48      2.52 o 
   1 -13   3       16.81       14.15      7.78 o 
   2 -13   3        0.26        2.48      3.28 o 
   3 -13   3       63.75       66.28     10.91 o 
   4 -13   3      127.30      123.90     21.42 o 
  -2 -12   3        0.68        1.24      3.78 o 
  -1 -12   3       49.21       58.91     12.91 o 
   0 -12   3       94.42       89.67      9.56 o 
   1 -12   3        2.65        1.38      3.47 o 
   2 -12   3      100.98       83.96      8.52 o 
   3 -12   3      240.28      234.74     12.10 o 
   4 -12   3      146.56      163.95     10.17 o 
   5 -12   3      270.90      239.33     16.66 o 
   6 -12   3       31.01       34.27     13.62 o 
  -3 -11   3       37.89       42.59      6.18 o 
  -2 -11   3      114.04      125.16      7.08 o 
  -1 -11   3       36.43       25.83      7.80 o 
   0 -11   3       78.07       69.41      6.97 o 
   1 -11   3       75.51       85.92      7.67 o 
   2 -11   3       90.75       86.03      8.22 o 
   3 -11   3        1.32        0.69      4.62 o 
   4 -11   3      167.01      187.45     12.15 o 
   5 -11   3        3.89        2.82      3.21 o 
   6 -11   3       18.86       14.22      7.69 o 
   7 -11   3        0.06        2.60      3.70 o 
  -5 -10   3      107.82      107.91      9.81 o 
  -4 -10   3      113.47      107.59      7.97 o 
  -3 -10   3        0.82        5.11      3.61 o 
  -2 -10   3      224.99      266.19     12.04 o 
  -1 -10   3        0.04        0.54      1.79 o 
   0 -10   3      790.37      754.07     25.41 o 
   1 -10   3      549.59      510.16     13.79 o 
   2 -10   3       28.39       26.82     10.88 o 
   3 -10   3        8.26        6.95      5.19 o 
   4 -10   3      164.21      199.73     12.28 o 
   5 -10   3        7.16        5.77      3.70 o 
   6 -10   3      229.32      259.23     18.69 o 
   7 -10   3      384.38      432.88     15.39 o 
   8 -10   3      342.00      340.91     29.01 o 
  -6  -9   3       26.14       24.95     13.34 o 
  -5  -9   3        0.26        1.14      4.27 o 
  -4  -9   3        7.90        8.53      3.81 o 
  -3  -9   3      351.96      343.15     16.47 o 
  -2  -9   3       47.18       40.51      7.03 o 
  -1  -9   3      791.91      818.14     18.12 o 
   0  -9   3      134.12      131.30      5.14 o 
   1  -9   3      141.40      135.89      4.81 o 
   2  -9   3       27.25       17.97      8.33 o 
   3  -9   3       20.41       20.10     10.43 o 
   4  -9   3        5.09        6.61      4.84 o 
   5  -9   3      557.15      655.53     31.21 o 
   6  -9   3       44.40       47.00      6.08 o 
   7  -9   3       16.21       13.38      8.32 o 
   8  -9   3        5.40        1.84      2.14 o 
  -6  -8   3      255.65      236.68     17.53 o 
  -5  -8   3       62.48       66.56      9.27 o 
  -4  -8   3       71.17       75.24     10.82 o 
  -3  -8   3      229.01      230.22     16.78 o 
  -2  -8   3      448.84      533.49     22.02 o 
  -1  -8   3       28.15       26.65      3.61 o 
   0  -8   3      133.86      123.25      6.23 o 
   1  -8   3        1.92        1.94      0.80 o 
   2  -8   3      377.01      320.30     15.23 o 
   3  -8   3     1216.59     1291.86     63.28 o 
   4  -8   3      370.92      391.86     16.54 o 
   5  -8   3      193.66      216.19     16.00 o 
   6  -8   3       38.30        0.43      0.82 o 
   7  -8   3       66.56       63.86      5.57 o 
   8  -8   3       65.41       57.99      5.47 o 
   9  -8   3       14.96        4.81      8.60 o 
  -7  -7   3       87.71       83.78     11.50 o 
  -6  -7   3      602.07      647.21     32.55 o 
  -5  -7   3       23.55       33.58     16.79 o 
  -4  -7   3      327.47      354.17     24.77 o 
  -3  -7   3      147.29      123.39      8.64 o 
  -2  -7   3       75.06       70.68     19.72 o 
  -1  -7   3      407.08      453.54     17.44 o 
   0  -7   3      232.02      232.27      8.74 o 
   1  -7   3        0.19        0.37      0.36 o 
   2  -7   3      663.78      698.80     20.67 o 
   3  -7   3       38.74       32.79      4.57 o 
   4  -7   3      350.05      351.80     13.32 o 
   5  -7   3       22.21       25.22      4.85 o 
   6  -7   3       16.09       24.02      3.16 o 
   7  -7   3     1429.17     1481.75     44.83 o 
   8  -7   3        0.42        1.37      2.45 o 
   9  -7   3      148.96      159.68     20.90 o 
  -8  -6   3       91.43       81.21     11.04 o 
  -7  -6   3       10.43        8.65      4.96 o 
  -6  -6   3      277.27      263.00     12.11 o 
  -5  -6   3       14.97       16.53      7.01 o 
  -4  -6   3      417.51      392.11     18.62 o 
  -3  -6   3       79.17       89.97      7.74 o 
  -2  -6   3      323.29      285.94     11.30 o 
  -1  -6   3     1254.55     1203.43     32.29 o 
   0  -6   3      797.51      763.11     29.96 o 
   1  -6   3      600.00      510.41     24.47 o 
   2  -6   3       54.71       60.32      4.38 o 
   3  -6   3        8.95        7.50      3.68 o 
   4  -6   3      225.83      233.11      9.29 o 
   5  -6   3      382.00      407.89     12.91 o 
   6  -6   3      741.66      825.53     20.60 o 
   7  -6   3      143.20      156.74      6.13 o 
   8  -6   3        0.27        0.97      1.47 o 
   9  -6   3        6.20        1.93      3.40 o 
  -8  -5   3       44.52       43.87     17.90 o 
  -7  -5   3        0.70        1.37      2.96 o 
  -6  -5   3       21.97       19.83      6.75 o 
  -5  -5   3       45.59       49.61      5.14 o 
  -4  -5   3      335.36      342.99     11.69 o 
  -3  -5   3        4.93       10.77      4.07 o 
  -2  -5   3      374.26      395.00     18.79 o 
  -1  -5   3      173.66      201.89      6.82 o 
   0  -5   3      140.25      122.46      4.22 o 
   1  -5   3        0.22        0.91      0.63 o 
   2  -5   3      200.74      197.46      7.75 o 
   3  -5   3      160.08      152.32      4.91 o 
   4  -5   3     1095.60     1020.60     29.69 o 
   5  -5   3        0.88        1.09      0.95 o 
   6  -5   3     1746.81     1742.28     50.18 o 
   7  -5   3        0.18        1.30      1.65 o 
   8  -5   3       42.15       37.72      3.74 o 
   9  -5   3        2.21        2.51      3.29 o 
  -9  -4   3       16.16       12.72      7.69 o 
  -8  -4   3       24.57       21.49      7.84 o 
  -7  -4   3       30.21       23.00      6.81 o 
  -6  -4   3      204.20      191.41      8.46 o 
  -5  -4   3      167.17      183.79      9.56 o 
  -4  -4   3      784.18      842.51     42.16 o 
  -3  -4   3      517.09      575.01     11.49 o 
  -2  -4   3       68.96       65.84      3.04 o 
  -1  -4   3      702.66      681.36     35.88 o 
   0  -4   3      602.14      607.31     16.78 o 
   1  -4   3      161.24      178.23      4.03 o 
   2  -4   3     1770.16     1827.64     33.20 o 
   3  -4   3     2092.33     1926.99     33.93 o 
   4  -4   3     1043.95     1011.13     20.42 o 
   5  -4   3      114.98      132.03      5.50 o 
   6  -4   3      291.71      309.26      6.65 o 
   7  -4   3      323.37      331.35     12.09 o 
   8  -4   3        1.15        1.54      3.92 o 
   9  -4   3       43.05       50.56     11.34 o 
  -9  -3   3       51.78       43.53      7.28 o 
  -8  -3   3        9.98       10.85      4.32 o 
  -7  -3   3      233.14      237.12      8.99 o 
  -6  -3   3      308.48      326.28     11.99 o 
  -5  -3   3       39.03       38.38      3.66 o 
  -4  -3   3       10.81       10.55      4.02 o 
  -3  -3   3      250.49      275.84      6.10 o 
  -2  -3   3      476.28      490.49     10.06 o 
  -1  -3   3      100.27       87.16      2.63 o 
   0  -3   3      755.01      665.63     16.58 o 
   1  -3   3       16.64       20.13      0.98 o 
   2  -3   3     1654.78     1532.17     29.61 o 
   3  -3   3     3238.90     3214.16     46.06 o 
   4  -3   3      177.19      154.96      4.70 o 
   5  -3   3      324.60      361.03      9.34 o 
   6  -3   3       10.96        8.71      2.92 o 
   7  -3   3       24.16       28.18      4.78 o 
   8  -3   3       35.82       29.15     14.49 o 
   9  -3   3        9.24        7.93      9.29 o 
 -10  -2   3       53.23       50.12      8.34 o 
  -9  -2   3      159.28      162.37      9.68 o 
  -8  -2   3      146.39      142.76      8.24 o 
  -7  -2   3        5.73        9.68      3.72 o 
  -6  -2   3     1005.06     1083.67     34.95 o 
  -5  -2   3      185.70      188.22      7.51 o 
  -4  -2   3       64.51       81.04      4.15 o 
  -3  -2   3     1988.72     1902.75     22.64 o 
  -2  -2   3     2965.31     2980.14     35.66 o 
  -1  -2   3      241.21      227.27      3.90 o 
   0  -2   3     1135.07     1008.76     11.84 o 
   1  -2   3      580.88      540.01      4.14 o 
   2  -2   3     1286.26     1201.71     21.77 o 
   3  -2   3      130.42      136.82      4.44 o 
   4  -2   3      107.63      102.11      3.57 o 
   5  -2   3        0.10        0.73      0.76 o 
   6  -2   3      112.98      107.66      3.99 o 
   7  -2   3     1296.30     1494.09     34.69 o 
   8  -2   3      380.92      417.23     14.37 o 
   9  -2   3       18.81       17.77      7.68 o 
 -10  -1   3        4.36        5.56      5.83 o 
  -9  -1   3      166.21      151.48      9.95 o 
  -8  -1   3      737.02      778.33     25.01 o 
  -7  -1   3       69.71       60.97      4.22 o 
  -6  -1   3      110.66      104.60      6.23 o 
  -5  -1   3        1.18        2.58      3.02 o 
  -4  -1   3        1.10        0.81      1.37 o 
  -3  -1   3      502.17      474.56     14.08 o 
  -2  -1   3     2717.98     2648.99     55.60 o 
  -1  -1   3     3387.66     3606.28     21.81 o 
   0  -1   3      114.27      102.93      1.87 o 
   1  -1   3     4124.35     4397.78     34.46 o 
   2  -1   3       24.78       31.94      1.80 o 
   3  -1   3     1806.45     1664.07     28.53 o 
   4  -1   3       11.22       10.18      2.29 o 
   5  -1   3       28.88       28.21      2.28 o 
   6  -1   3      241.92      236.11      6.24 o 
   7  -1   3       59.89       57.91      4.06 o 
   8  -1   3       15.56       14.88     11.10 o 
 -10   0   3      262.53      247.50     10.15 o 
  -9   0   3      206.49      196.24      9.82 o 
  -8   0   3      580.15      604.96     20.69 o 
  -7   0   3        9.67        9.73      4.42 o 
  -6   0   3       20.09       25.19      4.23 o 
  -5   0   3      116.96      154.66      6.84 o 
  -4   0   3      113.47      117.26      4.25 o 
  -3   0   3       25.87       34.53      1.30 o 
  -2   0   3      481.55      453.53     14.16 o 
  -1   0   3        1.66        2.29      0.91 o 
   0   0   3     2170.18     2141.98      9.89 o 
   1   0   3      782.48      736.17      6.38 o 
   2   0   3     2451.73     2195.52     41.37 o 
   3   0   3        0.20        2.90      1.83 o 
   4   0   3      232.20      238.06      8.83 o 
   5   0   3      571.30      603.13     18.42 o 
   6   0   3        2.99        3.06      2.09 o 
   7   0   3      228.13      220.66     20.62 o 
   8   0   3       62.20       54.07     23.04 o 
 -10   1   3       84.68       71.19      5.78 o 
  -9   1   3       93.88       95.66      8.03 o 
  -8   1   3        7.51        7.77      4.17 o 
  -7   1   3       62.52       53.15      6.94 o 
  -6   1   3     1577.25     1474.41     37.39 o 
  -5   1   3     2663.72     2655.15     47.49 o 
  -4   1   3     2599.39     2569.39     28.10 o 
  -3   1   3        4.78        4.37      0.92 o 
  -2   1   3       22.52       21.56      0.93 o 
  -1   1   3        7.38        5.98      1.14 o 
   0   1   3      185.39      190.52      3.61 o 
   1   1   3     1506.19     1394.84     33.72 o 
   2   1   3       36.64       30.30      1.60 o 
   3   1   3       86.01       75.31      3.68 o 
   4   1   3       95.78       82.36      5.21 o 
   5   1   3        5.54        9.34      3.76 o 
   6   1   3      160.57      151.08     10.11 o 
   7   1   3      228.81      229.64     11.74 o 
   8   1   3        6.03        6.39      5.75 o 
 -11   2   3        7.96        4.33      2.74 o 
 -10   2   3       61.16       58.17      5.98 o 
  -9   2   3       42.61       44.82      6.34 o 
  -8   2   3       26.49       29.53     11.77 o 
  -7   2   3      282.60      303.51     12.11 o 
  -6   2   3      745.82      830.73     60.17 o 
  -5   2   3      790.72      789.07     16.45 o 
  -4   2   3        0.57        1.60      1.21 o 
  -3   2   3       83.03       88.82      2.44 o 
  -2   2   3       43.69       50.69      1.69 o 
  -1   2   3      605.79      556.93     10.34 o 
   0   2   3      651.20      655.42     19.04 o 
   1   2   3      421.46      467.81      7.98 o 
   2   2   3       23.68       29.99      2.55 o 
   3   2   3       43.31       46.16      2.93 o 
   4   2   3       32.00       49.10      7.69 o 
   5   2   3       16.45       20.57      7.98 o 
   6   2   3        2.78        2.07      4.30 o 
   7   2   3      114.48      106.51      8.44 o 
 -11   3   3       37.10       30.94     17.21 o 
 -10   3   3       72.26       65.36      5.24 o 
  -9   3   3       89.65       84.63      7.29 o 
  -8   3   3       27.39       16.78      7.30 o 
  -7   3   3       25.97       20.17      5.25 o 
  -6   3   3      170.78      187.86     11.89 o 
  -5   3   3        6.72        7.82      3.74 o 
  -4   3   3      241.43      251.37      7.79 o 
  -3   3   3      699.83      663.11     11.19 o 
  -2   3   3      500.32      465.57     10.03 o 
  -1   3   3      113.05      138.90      3.34 o 
   0   3   3       22.26       30.37      1.75 o 
   1   3   3       18.28       13.77      5.78 o 
   2   3   3      151.50      150.93      7.71 o 
   3   3   3       15.14       14.74      5.65 o 
   4   3   3        0.44        2.08      2.44 o 
   5   3   3       42.28       39.39      6.11 o 
   7   3   3       56.12       44.95     19.81 o 
 -11   4   3        2.40        5.39      2.99 o 
 -10   4   3        3.87        3.57      3.05 o 
  -9   4   3      240.85      233.67     11.42 o 
  -8   4   3      114.60      119.95      6.30 o 
  -7   4   3        0.10        0.61      3.07 o 
  -6   4   3       16.88       26.28      3.62 o 
  -5   4   3        8.03        4.13      2.59 o 
  -4   4   3       29.87       32.92      1.94 o 
  -3   4   3      687.06      720.17     17.50 o 
  -2   4   3        0.02        0.58      1.14 o 
  -1   4   3      437.48      489.25      8.53 o 
   0   4   3       65.15       72.49      3.75 o 
   1   4   3     1288.39     1301.53     34.99 o 
   2   4   3       30.58       28.85      5.61 o 
   3   4   3      103.01      107.22      6.24 o 
   4   4   3       21.26       14.78      6.36 o 
   5   4   3       13.01       12.97      4.97 o 
   6   4   3        4.90        2.16      4.22 o 
 -10   5   3      317.13      325.48     10.90 o 
  -9   5   3      135.92      145.82      7.10 o 
  -8   5   3       77.11       82.45      6.58 o 
  -7   5   3       48.55       46.13      5.87 o 
  -6   5   3       60.91       53.52      5.15 o 
  -5   5   3      479.78      475.59     36.03 o 
  -4   5   3       41.11       45.58      3.35 o 
  -3   5   3        0.06        0.73      1.69 o 
  -2   5   3       12.69       14.66      7.09 o 
  -1   5   3       13.42        9.39      3.75 o 
   0   5   3      144.81      155.84      7.64 o 
   1   5   3      513.61      492.73     14.49 o 
   2   5   3      296.36      302.77      8.78 o 
   3   5   3      109.61      110.15      6.15 o 
   4   5   3       15.89       18.35      7.20 o 
   5   5   3      254.66      259.21     14.12 o 
 -10   6   3       13.61       15.33      5.15 o 
  -9   6   3        2.76        3.96      3.29 o 
  -8   6   3        5.95        9.15      4.60 o 
  -7   6   3      126.23      133.04      7.57 o 
  -6   6   3     1622.56     1549.77     51.47 o 
  -5   6   3      147.00      144.89     10.30 o 
  -4   6   3      407.64      420.20     14.17 o 
  -3   6   3       29.46       28.50      4.23 o 
  -2   6   3      209.19      197.38      7.26 o 
  -1   6   3      348.22      352.68     11.14 o 
   0   6   3       57.10       62.42      4.61 o 
   1   6   3      356.64      332.89     14.95 o 
   2   6   3       12.41       14.42      5.24 o 
   3   6   3       14.57       10.10      4.12 o 
   4   6   3      297.52      294.80     10.21 o 
   5   6   3       78.36       81.90      5.83 o 
 -10   7   3        6.13        4.28      3.79 o 
  -9   7   3      260.30      283.85     10.19 o 
  -8   7   3       91.04       78.53      6.47 o 
  -7   7   3       74.82       76.58      6.52 o 
  -6   7   3       35.84       36.05      5.13 o 
  -5   7   3      527.80      518.05     21.61 o 
  -4   7   3      670.41      737.25     16.33 o 
  -3   7   3       14.85       18.65      6.81 o 
  -2   7   3      808.00      815.71     16.10 o 
  -1   7   3     2455.95     2355.61     27.45 o 
   0   7   3      288.17      307.15     10.78 o 
   1   7   3       10.20        9.96      4.18 o 
   2   7   3      110.84      104.69      5.84 o 
   3   7   3      112.72      123.38      6.79 o 
   4   7   3        6.65        6.34      4.86 o 
  -9   8   3       22.56       27.23     12.49 o 
  -8   8   3       15.65       18.90     10.31 o 
  -7   8   3       98.49      111.49      7.17 o 
  -6   8   3        0.01        0.53      3.71 o 
  -5   8   3       44.78       55.24      4.94 o 
  -4   8   3        3.88        1.45      2.99 o 
  -3   8   3       37.96       35.00      8.05 o 
  -2   8   3       68.29       61.79      4.69 o 
  -1   8   3      147.89      140.39      7.37 o 
   0   8   3      384.89      343.74     12.89 o 
   1   8   3       81.59       83.87      7.16 o 
   2   8   3      113.82      119.59      7.88 o 
   3   8   3        4.36        4.36      3.20 o 
  -9   9   3       57.22       61.42      9.95 o 
  -8   9   3       13.25       11.34      6.28 o 
  -7   9   3      238.81      241.13     13.42 o 
  -6   9   3       15.92       12.85      6.65 o 
  -5   9   3      503.04      511.73     19.55 o 
  -4   9   3      445.62      441.43     16.46 o 
  -3   9   3       88.89       77.26      5.41 o 
  -2   9   3      233.92      205.91     11.28 o 
  -1   9   3        5.00        4.26      3.08 o 
   0   9   3       74.99       70.34      5.31 o 
   1   9   3      103.79       95.38      6.93 o 
  -8  10   3       99.85       91.57     13.52 o 
  -7  10   3       35.82       41.32     23.47 o 
  -6  10   3       55.92       62.01      9.37 o 
  -5  10   3      296.87      337.11     13.11 o 
  -4  10   3       67.48       66.81      8.99 o 
  -3  10   3       13.79        8.80      5.37 o 
  -2  10   3       25.21       23.41     10.81 o 
  -1  10   3        9.11        5.69      3.64 o 
   0  10   3       37.68       27.25     13.41 o 
  -5  11   3       72.47       74.94      7.13 o 
  -4  11   3        2.29        3.22      3.64 o 
  -3  11   3       19.73       16.82     10.66 o 
   0 -13   4       60.88       51.51     10.08 o 
   1 -13   4        0.69        1.79      4.07 o 
   2 -13   4       30.47       36.46     15.53 o 
   3 -13   4       25.91       30.31     14.87 o 
   4 -13   4       26.79       18.19     13.94 o 
  -2 -12   4      112.33      113.54      9.47 o 
  -1 -12   4      223.42      239.11     18.49 o 
   0 -12   4        0.08        0.32      4.10 o 
   1 -12   4      129.99      110.98      9.45 o 
   2 -12   4      225.24      207.70     11.21 o 
   3 -12   4      217.25      170.81     11.00 o 
   4 -12   4        7.58        4.37      4.72 o 
   5 -12   4       33.53       27.42     20.95 o 
   6 -12   4        1.98        2.20      2.73 o 
  -4 -11   4       51.61       53.20      7.20 o 
  -3 -11   4       13.92       17.33      7.72 o 
  -2 -11   4      109.10       87.19      6.26 o 
  -1 -11   4       42.63       45.60      6.01 o 
   0 -11   4       65.43       48.66     10.70 o 
   1 -11   4      111.43      127.41      9.49 o 
   2 -11   4      175.42      154.71      8.67 o 
   3 -11   4       59.28       66.34      8.59 o 
   4 -11   4      316.77      338.97     22.29 o 
   5 -11   4       98.49      107.99      9.08 o 
   6 -11   4        2.72        3.17      3.69 o 
   7 -11   4       42.72       44.76      6.68 o 
  -5 -10   4       70.07       72.16      7.37 o 
  -4 -10   4      342.50      314.09     13.15 o 
  -3 -10   4      151.37      142.14      7.62 o 
  -2 -10   4      131.36      117.09      6.06 o 
  -1 -10   4      599.73      593.69     19.96 o 
   0 -10   4       65.24       71.55      4.89 o 
   1 -10   4      286.23      277.80     11.02 o 
   2 -10   4       37.33       35.51      6.64 o 
   3 -10   4      141.48      138.66      9.09 o 
   4 -10   4      322.42      306.61     20.21 o 
   5 -10   4      603.33      622.68     24.89 o 
   6 -10   4        8.54        6.80      3.38 o 
   7 -10   4        0.08        0.73      1.37 o 
  -6  -9   4       70.10       80.48     15.59 o 
  -5  -9   4       57.60       54.19     12.47 o 
  -4  -9   4       21.60       18.38      8.60 o 
  -3  -9   4        0.05        1.77      2.74 o 
  -2  -9   4       59.42       73.01     13.28 o 
  -1  -9   4      868.88      843.10     24.76 o 
   0  -9   4      102.38      108.23      4.52 o 
   1  -9   4      286.49      267.95      7.16 o 
   2  -9   4     1038.19     1093.48     38.01 o 
   3  -9   4      344.67      351.02     12.21 o 
   4  -9   4       33.13       33.84      5.28 o 
   5  -9   4        7.48       10.74      4.49 o 
   6  -9   4        6.94        7.12      4.14 o 
   7  -9   4      357.28      412.67     23.36 o 
   8  -9   4        0.20       -2.06      7.00 o 
  -7  -8   4       69.13       66.62     26.56 o 
  -6  -8   4       56.54       62.36     10.05 o 
  -5  -8   4       66.38       54.93     23.63 o 
  -4  -8   4        8.89       11.62      7.38 o 
  -3  -8   4      264.27      247.55     10.52 o 
  -2  -8   4     1453.14     1472.31     49.96 o 
  -1  -8   4      263.53      272.85     12.76 o 
   0  -8   4       71.47       64.86      4.36 o 
   1  -8   4     1152.57     1169.72     37.20 o 
   2  -8   4       34.56       40.39      7.08 o 
   3  -8   4      124.33      135.92      8.51 o 
   4  -8   4      295.83      347.22     12.83 o 
   5  -8   4       29.71       33.25      4.72 o 
   6  -8   4      237.39      261.47     10.42 o 
   7  -8   4       33.83       46.18      6.67 o 
   8  -8   4      195.87      200.03     14.30 o 
  -8  -7   4      359.84      376.16     32.02 o 
  -7  -7   4        1.32        1.54      4.11 o 
  -6  -7   4      260.35      257.60     19.48 o 
  -5  -7   4      115.16      106.37      7.40 o 
  -4  -7   4      581.33      549.13     17.75 o 
  -3  -7   4       44.96       42.28      4.68 o 
  -2  -7   4      142.48      137.25      9.04 o 
  -1  -7   4       18.37       11.56      6.72 o 
   0  -7   4       18.37       21.36      1.84 o 
   1  -7   4      771.00      681.30     26.82 o 
   2  -7   4       86.74       75.30      5.67 o 
   3  -7   4       40.29       46.34      4.25 o 
   4  -7   4       57.47       46.46      2.75 o 
   5  -7   4      409.77      447.26     12.22 o 
   6  -7   4      359.98      352.13     12.70 o 
   7  -7   4        3.33        1.51      1.69 o 
   8  -7   4      319.16      312.60     29.03 o 
  -8  -6   4      170.92      182.56     12.17 o 
  -7  -6   4        7.78        5.74      5.74 o 
  -6  -6   4        4.87        6.80      3.16 o 
  -5  -6   4      479.30      468.92     12.29 o 
  -4  -6   4      432.27      429.04     13.96 o 
  -3  -6   4       56.53       65.13      6.20 o 
  -2  -6   4       26.03       30.13     11.46 o 
  -1  -6   4       11.79       10.30      3.94 o 
   0  -6   4      232.54      236.90      9.47 o 
   1  -6   4      416.59      456.00     16.35 o 
   2  -6   4        1.75        1.05      1.35 o 
   3  -6   4      423.95      433.03     15.06 o 
   4  -6   4       91.26      102.56      3.72 o 
   5  -6   4     1509.03     1617.25     68.31 o 
   6  -6   4       93.60       84.21      4.76 o 
   7  -6   4       22.26       21.72      2.68 o 
   8  -6   4        0.09        1.47      2.10 o 
  -9  -5   4       55.01       60.28     15.89 o 
  -8  -5   4      181.86      178.57     11.65 o 
  -7  -5   4      151.34      164.10      8.08 o 
  -6  -5   4      404.70      405.72     11.64 o 
  -5  -5   4       88.77       73.13      6.12 o 
  -4  -5   4      405.01      418.77     15.57 o 
  -3  -5   4       63.84       77.53      4.53 o 
  -2  -5   4      189.99      175.97      7.87 o 
  -1  -5   4      172.30      162.49      8.20 o 
   0  -5   4       94.57       88.92      3.27 o 
   1  -5   4        6.81        6.90      1.05 o 
   2  -5   4        4.15        2.13      1.01 o 
   3  -5   4       71.30       63.51      2.46 o 
   4  -5   4      522.39      536.11     11.84 o 
   5  -5   4      879.96      885.85     28.01 o 
   6  -5   4       23.18       23.95      2.51 o 
   7  -5   4       30.00       30.87      7.25 o 
   8  -5   4       89.17       97.79      7.11 o 
  -9  -4   4       13.16       12.57      5.37 o 
  -8  -4   4       87.97       91.88      7.49 o 
  -7  -4   4      546.74      591.55     28.54 o 
  -6  -4   4        3.63        3.20      3.41 o 
  -5  -4   4      397.83      448.64     19.40 o 
  -4  -4   4     1132.48     1167.96     25.21 o 
  -3  -4   4     1080.11     1095.33     24.33 o 
  -2  -4   4        0.20        2.96      1.50 o 
  -1  -4   4     1560.22     1510.33     31.98 o 
   0  -4   4      206.39      199.34      4.99 o 
   1  -4   4     2262.82     2143.86     25.17 o 
   2  -4   4     1939.59     1879.48     61.37 o 
   3  -4   4     1456.03     1391.45     52.46 o 
   4  -4   4      214.18      216.61      7.61 o 
   5  -4   4       25.52       31.11      1.83 o 
   6  -4   4       15.25       20.06      2.61 o 
   7  -4   4      207.47      231.98     13.48 o 
   8  -4   4       16.32       17.68      8.56 o 
 -10  -3   4       90.26       91.36      7.65 o 
  -9  -3   4       22.95       23.67     10.40 o 
  -8  -3   4       49.66       50.37     14.24 o 
  -7  -3   4      119.52      120.10      8.20 o 
  -6  -3   4      277.62      277.74     11.61 o 
  -5  -3   4      200.53      181.99      7.57 o 
  -4  -3   4       30.54       38.75      2.83 o 
  -3  -3   4     1289.16     1308.78     42.47 o 
  -2  -3   4      790.03      722.02     13.89 o 
  -1  -3   4      301.92      300.50      8.90 o 
   0  -3   4      476.97      450.03      8.34 o 
   1  -3   4     1226.87     1187.85     23.41 o 
   2  -3   4      228.88      302.74      8.48 o 
   3  -3   4       91.52       77.26      2.75 o 
   4  -3   4        5.45        2.75      1.34 o 
   5  -3   4      708.33      699.09     24.66 o 
   6  -3   4       20.69       18.46      4.94 o 
   7  -3   4       13.11        8.70      4.06 o 
   8  -3   4      278.70      292.90     23.85 o 
 -10  -2   4      103.68      104.12     15.83 o 
  -9  -2   4      169.68      185.50      9.86 o 
  -8  -2   4      472.99      509.06     21.01 o 
  -7  -2   4        5.16        4.38      3.13 o 
  -6  -2   4      686.46      711.50     22.89 o 
  -5  -2   4      169.61      153.12      5.96 o 
  -4  -2   4      549.76      540.59     19.78 o 
  -3  -2   4      981.47      903.72     17.54 o 
  -2  -2   4      261.38      250.61      5.11 o 
  -1  -2   4      441.62      421.36      6.77 o 
   0  -2   4      376.16      353.56      9.56 o 
   1  -2   4        0.03        1.04      0.47 o 
   2  -2   4       80.94       75.69      3.11 o 
   3  -2   4       32.34       39.55      3.47 o 
   4  -2   4     1193.94     1085.66     29.12 o 
   5  -2   4     1191.91     1141.35     59.06 o 
   6  -2   4       80.41       86.61      4.76 o 
   7  -2   4       86.58       91.44      9.67 o 
   8  -2   4       59.99       63.63      9.20 o 
 -10  -1   4      309.65      300.81     17.78 o 
  -9  -1   4        6.91        8.34      5.03 o 
  -8  -1   4       14.00       16.06      6.36 o 
  -7  -1   4      357.56      350.61     13.09 o 
  -6  -1   4        4.77        7.01      4.79 o 
  -5  -1   4        2.86        8.48      2.86 o 
  -4  -1   4      205.67      202.63     10.14 o 
  -3  -1   4       76.76       99.85      2.67 o 
  -2  -1   4      468.20      416.29     16.38 o 
  -1  -1   4     1318.13     1185.60     10.15 o 
   0  -1   4        3.70        3.74      1.26 o 
   1  -1   4      312.73      303.45      6.90 o 
   2  -1   4      427.24      446.79      8.50 o 
   3  -1   4      478.76      500.92     28.24 o 
   4  -1   4        2.42        3.00      1.52 o 
   5  -1   4       12.83       14.57      1.69 o 
   6  -1   4       69.13       71.19      7.01 o 
   7  -1   4      139.84      164.44     14.62 o 
   8  -1   4       88.86       98.19      8.31 o 
 -10   0   4       57.87       56.73      8.19 o 
  -9   0   4       32.34       28.94      5.93 o 
  -8   0   4      224.35      222.01      9.44 o 
  -7   0   4       11.99       20.67      8.76 o 
  -6   0   4       27.03       14.69      2.39 o 
  -5   0   4      644.80      665.87     21.58 o 
  -4   0   4      557.90      587.32     10.77 o 
  -3   0   4      385.74      368.52     16.18 o 
  -2   0   4      923.04      877.29     15.06 o 
  -1   0   4        8.92        7.56      0.80 o 
   0   0   4      102.53       98.70      2.43 o 
   1   0   4        5.08        2.57      1.36 o 
   2   0   4      283.85      273.10     13.83 o 
   3   0   4       38.72       42.34      1.72 o 
   4   0   4        5.99        6.00      2.58 o 
   5   0   4       79.81       83.77      6.57 o 
   6   0   4       17.58       16.16      8.41 o 
   7   0   4      280.84      279.52     16.68 o 
 -11   1   4       69.77       63.03      5.86 o 
 -10   1   4       21.36       24.84     11.40 o 
  -9   1   4      278.33      280.74     10.67 o 
  -8   1   4      437.90      445.94     14.19 o 
  -7   1   4       72.45       75.10      6.30 o 
  -6   1   4      139.48      114.59      4.90 o 
  -5   1   4       96.53       96.99      4.58 o 
  -4   1   4      924.74      994.72     15.52 o 
  -3   1   4        0.25        0.62      0.48 o 
  -2   1   4     2583.65     2574.25     41.39 o 
  -1   1   4     1002.54      961.12     23.83 o 
   0   1   4       83.75       67.02      2.19 o 
   1   1   4      478.52      460.17     13.54 o 
   2   1   4      509.41      533.05     10.32 o 
   3   1   4      216.51      226.84      6.22 o 
   4   1   4       26.69       29.84      2.25 o 
   5   1   4       54.88       55.12      3.99 o 
   6   1   4       16.27       17.87      7.98 o 
   7   1   4      132.98      123.84      9.30 o 
 -11   2   4       40.28       44.20      7.59 o 
 -10   2   4       19.32       17.45      6.41 o 
  -9   2   4       30.89       24.64      4.44 o 
  -8   2   4        0.03        1.77      3.77 o 
  -7   2   4      373.71      373.66     17.41 o 
  -6   2   4      600.27      624.56     26.50 o 
  -5   2   4      177.20      171.50      6.47 o 
  -4   2   4      224.39      210.51      7.89 o 
  -3   2   4      700.42      658.42     22.08 o 
  -2   2   4       29.80       26.74      1.46 o 
  -1   2   4      456.29      482.47     14.26 o 
   0   2   4      307.94      347.22      9.98 o 
   1   2   4      297.03      337.56      8.58 o 
   2   2   4       64.39       62.91      3.23 o 
   3   2   4      680.84      724.88     18.03 o 
   4   2   4      100.73      104.47      4.81 o 
   6   2   4       52.94       41.63     22.18 o 
 -11   3   4        1.62        1.05      3.50 o 
 -10   3   4      348.94      328.47     10.42 o 
  -9   3   4        2.72        2.57      2.41 o 
  -8   3   4      133.64      135.05      7.82 o 
  -7   3   4      103.66      118.99      6.28 o 
  -6   3   4      533.19      587.26     21.08 o 
  -5   3   4       67.26       49.53      2.83 o 
  -4   3   4     1377.03     1389.79     26.90 o 
  -3   3   4       13.16        6.87      2.86 o 
  -2   3   4       32.26       45.95      2.31 o 
  -1   3   4       11.27        6.75      2.17 o 
   0   3   4      575.01      639.13     14.29 o 
   1   3   4      308.84      332.65     11.15 o 
   2   3   4       49.44       46.97      4.28 o 
   3   3   4      722.42      700.14     13.86 o 
   4   3   4      578.29      562.00     19.47 o 
   5   3   4       24.44       12.79      8.30 o 
   6   3   4        8.52        6.76      4.84 o 
 -11   4   4      101.49       99.02      7.32 o 
 -10   4   4      127.01      120.74      6.95 o 
  -9   4   4      116.74      128.57      7.33 o 
  -8   4   4        8.56       13.49      7.88 o 
  -7   4   4        3.07        3.09      4.11 o 
  -6   4   4      112.69      127.38      8.90 o 
  -5   4   4        5.75        7.62      2.18 o 
  -4   4   4     1367.73     1308.22     47.76 o 
  -3   4   4      136.86      149.20      5.54 o 
  -2   4   4      101.41       85.47      4.22 o 
  -1   4   4      399.28      383.35     11.29 o 
   0   4   4      351.90      363.42     11.48 o 
   1   4   4     1213.33     1234.19     23.73 o 
   2   4   4        2.61        1.90      2.26 o 
   3   4   4        1.93        3.54      2.85 o 
   4   4   4       69.03       63.87      5.32 o 
   5   4   4      122.33      108.90     10.54 o 
 -10   5   4      147.63      135.81      9.00 o 
  -9   5   4      104.08      107.28      8.48 o 
  -8   5   4        3.86        4.49      3.61 o 
  -7   5   4      249.03      273.65     10.71 o 
  -6   5   4      687.99      771.02     27.27 o 
  -5   5   4       36.40       45.49      6.38 o 
  -4   5   4        0.38        2.02      1.62 o 
  -3   5   4      162.79      157.40      7.59 o 
  -2   5   4        0.58        1.76      1.15 o 
  -1   5   4        3.35        5.73      2.28 o 
   0   5   4      958.35     1041.62     31.56 o 
   1   5   4      234.56      231.10      8.52 o 
   2   5   4        0.07        0.71      1.89 o 
   3   5   4        8.02        8.68      4.19 o 
   4   5   4      213.59      194.34      7.79 o 
   5   5   4      264.37      256.54     23.06 o 
 -10   6   4       35.12       27.48     11.52 o 
  -9   6   4      179.21      178.86     12.30 o 
  -8   6   4      112.32      119.95      6.74 o 
  -7   6   4       53.84       54.26      7.31 o 
  -6   6   4       51.88       50.29      5.29 o 
  -5   6   4       13.55       22.17      7.56 o 
  -4   6   4       31.33       31.59      3.66 o 
  -3   6   4        0.28        0.29      1.49 o 
  -2   6   4      244.65      248.62      9.81 o 
  -1   6   4        1.96        3.73      2.53 o 
   0   6   4       48.29       45.47      4.47 o 
   1   6   4      116.03      118.03      8.24 o 
   2   6   4       41.41       33.40      5.51 o 
   3   6   4       22.56       14.32      9.38 o 
   4   6   4      186.82      172.18     15.68 o 
 -10   7   4       17.53       18.67      9.12 o 
  -9   7   4        9.03       11.58      6.35 o 
  -8   7   4       50.52       55.06      4.98 o 
  -7   7   4       20.65       22.15      9.65 o 
  -6   7   4      123.12      124.40      8.17 o 
  -5   7   4      482.18      513.31     15.56 o 
  -4   7   4       88.09       97.46      5.59 o 
  -3   7   4      761.65      771.42     21.66 o 
  -2   7   4      410.06      378.10     12.27 o 
  -1   7   4      235.37      243.95     10.26 o 
   0   7   4      170.97      170.38      7.65 o 
   1   7   4        2.63        3.27      2.68 o 
   2   7   4       11.48        8.04      4.50 o 
   3   7   4      201.84      187.64     14.02 o 
  -9   8   4       37.50       28.90     15.06 o 
  -8   8   4        2.33        3.27      3.75 o 
  -7   8   4        0.07        0.67      2.34 o 
  -6   8   4      336.56      331.33     18.15 o 
  -5   8   4       57.02       49.51      6.88 o 
  -4   8   4        2.02        1.25      1.94 o 
  -3   8   4        6.08        4.71      3.24 o 
  -2   8   4       72.02       70.49      6.04 o 
  -1   8   4        1.68        2.49      2.36 o 
   0   8   4       25.75       16.02      6.45 o 
   1   8   4       37.51       37.47     13.43 o 
   2   8   4       34.49       41.30      7.22 o 
  -8   9   4      339.26      355.98     12.58 o 
  -7   9   4       60.38       56.41      7.36 o 
  -6   9   4       28.06       22.62      8.71 o 
  -5   9   4      194.49      187.07     11.10 o 
  -4   9   4      183.68      178.09      9.38 o 
  -3   9   4      105.89      116.22      6.06 o 
  -2   9   4       66.25       69.89      4.69 o 
  -1   9   4      146.42      172.36     10.58 o 
   0   9   4      382.81      395.44     11.69 o 
  -7  10   4       85.23       89.86      9.01 o 
  -6  10   4      169.55      165.17      9.56 o 
  -5  10   4        9.05        9.27      6.55 o 
  -4  10   4        0.73        1.39      1.58 o 
  -3  10   4        0.06        1.27      3.13 o 
  -2  10   4       14.14       10.59      5.59 o 
   0 -13   5       21.62       14.57      8.54 o 
   1 -13   5        4.66        4.73      3.25 o 
   2 -13   5        0.01        1.56      2.17 o 
   3 -13   5        3.02        6.34      5.18 o 
   4 -13   5      130.09      125.19     12.91 o 
  -3 -12   5       78.49       79.35     12.82 o 
  -2 -12   5       62.56       62.82      7.89 o 
  -1 -12   5       30.69       30.80     17.77 o 
   0 -12   5       70.37       66.62      7.47 o 
   1 -12   5      208.19      198.17     10.27 o 
   2 -12   5      114.79      135.65     10.97 o 
   3 -12   5       18.56       22.43     11.46 o 
   4 -12   5       78.49       77.00      8.71 o 
   5 -12   5        7.90        8.88      8.24 o 
  -4 -11   5      100.23       99.20      8.71 o 
  -3 -11   5       12.92       13.60      8.15 o 
  -2 -11   5       21.86        9.25      5.84 o 
  -1 -11   5        0.20        0.22      2.73 o 
   0 -11   5      131.33      124.40     13.00 o 
   1 -11   5      451.88      450.50     18.94 o 
   2 -11   5       19.16       20.06      9.69 o 
   3 -11   5        1.49        0.26      4.19 o 
   4 -11   5      172.54      162.13     11.48 o 
   5 -11   5       33.58       41.24      8.43 o 
   6 -11   5       49.81       58.92      6.77 o 
  -5 -10   5       79.49       73.97     28.26 o 
  -4 -10   5       11.02        8.30      5.45 o 
  -3 -10   5        0.44        1.19      2.71 o 
  -2 -10   5      128.76      123.42      6.05 o 
  -1 -10   5       36.66       31.84      4.21 o 
   0 -10   5      658.16      662.60     17.31 o 
   1 -10   5       15.64       20.28      5.27 o 
   2 -10   5        6.88        7.01      4.00 o 
   3 -10   5      209.04      210.76     11.83 o 
   4 -10   5        1.27        1.62      3.19 o 
   5 -10   5       58.47       54.17      6.19 o 
   6 -10   5       10.01        9.06      4.82 o 
   7 -10   5        1.28        0.48      5.33 o 
  -6  -9   5       66.11       73.04     10.92 o 
  -5  -9   5       14.41       20.23      9.33 o 
  -4  -9   5        7.78        6.47      3.95 o 
  -3  -9   5      277.36      268.49     14.89 o 
  -2  -9   5      447.76      426.20     17.12 o 
  -1  -9   5       72.62       81.95      5.45 o 
   0  -9   5      148.57      153.81      4.52 o 
   1  -9   5       41.45       37.35      0.93 o 
   2  -9   5       32.35       36.70     16.36 o 
   3  -9   5      863.19      891.24     58.50 o 
   4  -9   5     1005.44     1099.39     42.23 o 
   5  -9   5      228.77      260.28     10.70 o 
   6  -9   5        9.36        8.01      4.16 o 
   7  -9   5       33.37       35.77     20.34 o 
  -7  -8   5      225.82      209.87     12.14 o 
  -6  -8   5       42.01       47.07      8.90 o 
  -5  -8   5        7.24        9.24      5.40 o 
  -4  -8   5       13.72       16.99      7.71 o 
  -3  -8   5      297.51      301.06     11.61 o 
  -2  -8   5      402.01      371.15     18.14 o 
  -1  -8   5        7.50        5.26      3.47 o 
   0  -8   5        0.40        1.08      1.43 o 
   1  -8   5      210.35      223.56      6.02 o 
   2  -8   5        3.23        2.79      2.64 o 
   3  -8   5        0.85        1.38      2.25 o 
   4  -8   5       21.63       36.89     13.82 o 
   5  -8   5       39.46       52.78      7.02 o 
   6  -8   5        7.39        6.05      3.82 o 
   7  -8   5       98.93      100.97     11.68 o 
   8  -8   5      523.63      532.59     34.70 o 
  -8  -7   5       18.69        8.85      4.52 o 
  -7  -7   5      287.90      240.41     10.14 o 
  -6  -7   5       11.39       10.51      4.70 o 
  -5  -7   5       33.74       23.62      9.56 o 
  -4  -7   5      331.95      331.76     18.04 o 
  -3  -7   5      399.84      400.26     17.56 o 
  -2  -7   5       61.72       55.12      5.74 o 
  -1  -7   5     1451.50     1415.71     69.42 o 
   0  -7   5      264.37      259.51      8.54 o 
   1  -7   5      130.73      123.68      5.78 o 
   2  -7   5      644.16      569.02     35.45 o 
   3  -7   5        4.56        2.62      1.57 o 
   4  -7   5       29.40       23.41      2.03 o 
   5  -7   5       37.54       36.03      2.34 o 
   6  -7   5        1.63        3.67      2.08 o 
   7  -7   5      638.18      692.90     26.48 o 
   8  -7   5        5.87        6.43      8.56 o 
  -8  -6   5      104.90      112.55      7.31 o 
  -7  -6   5      312.65      311.71     14.19 o 
  -6  -6   5       52.84       53.52      7.73 o 
  -5  -6   5      182.39      176.70      9.10 o 
  -4  -6   5       35.58       31.81      5.38 o 
  -3  -6   5       65.76       65.04      5.59 o 
  -2  -6   5      222.51      223.78     14.86 o 
  -1  -6   5      242.68      257.46     10.52 o 
   0  -6   5        2.14        1.08      1.38 o 
   1  -6   5     1133.58     1051.83     56.71 o 
   2  -6   5      227.03      219.21      6.28 o 
   3  -6   5      140.92      131.90      6.00 o 
   4  -6   5      106.04      102.19      3.13 o 
   5  -6   5      681.45      743.08     18.64 o 
   6  -6   5       79.41       83.17      3.60 o 
   7  -6   5       24.15       24.21      4.14 o 
   8  -6   5       16.62       12.71      8.46 o 
  -9  -5   5        6.37        4.17      3.46 o 
  -8  -5   5      177.11      164.22      9.99 o 
  -7  -5   5       34.69       33.54     13.70 o 
  -6  -5   5       54.68       58.05      4.91 o 
  -5  -5   5      208.79      202.30      8.59 o 
  -4  -5   5      955.22     1045.76     30.27 o 
  -3  -5   5     1075.33     1040.76     27.64 o 
  -2  -5   5       85.09      103.37      4.60 o 
  -1  -5   5      648.81      701.03     29.69 o 
   0  -5   5      366.03      434.47     20.52 o 
   1  -5   5      185.44      214.88      6.57 o 
   2  -5   5       70.10       69.02      2.27 o 
   3  -5   5       29.19       41.80      2.04 o 
   4  -5   5      266.99      279.50      8.16 o 
   5  -5   5      145.20      145.66      5.16 o 
   6  -5   5      159.81      161.25      8.30 o 
   7  -5   5        7.07        4.60      3.63 o 
   8  -5   5       17.79       13.57      9.45 o 
  -9  -4   5        2.15        3.67      2.76 o 
  -8  -4   5      443.04      447.07     14.71 o 
  -7  -4   5        0.01        3.18      4.69 o 
  -6  -4   5       15.19       18.95      7.12 o 
  -5  -4   5      460.08      512.31     16.18 o 
  -4  -4   5      157.18      144.73      8.54 o 
  -3  -4   5       99.95       91.68      4.68 o 
  -2  -4   5      167.24      193.37      7.21 o 
  -1  -4   5     1828.22     1800.27     35.69 o 
   0  -4   5      810.02      821.03      8.43 o 
   1  -4   5       33.76       48.61      1.59 o 
   2  -4   5        7.78        7.77      0.91 o 
   3  -4   5      272.16      282.39      7.85 o 
   4  -4   5        7.60        5.86      3.78 o 
   5  -4   5      156.00      163.12      5.73 o 
   6  -4   5        4.21        3.01      4.17 o 
   7  -4   5      193.58      210.10     12.81 o 
   8  -4   5        4.00        1.47      3.34 o 
 -10  -3   5       12.60       11.70      5.59 o 
  -9  -3   5       29.08       33.82      7.17 o 
  -8  -3   5      110.71       95.32      6.88 o 
  -7  -3   5      606.65      653.00     14.73 o 
  -6  -3   5      140.58      132.02      7.43 o 
  -5  -3   5      415.26      420.76     12.20 o 
  -4  -3   5      795.02      814.46     24.60 o 
  -3  -3   5      418.83      487.53      7.72 o 
  -2  -3   5        7.32        6.90      2.13 o 
  -1  -3   5      153.02      195.54      4.10 o 
   0  -3   5      110.69      142.21      3.26 o 
   1  -3   5       55.56       38.95      1.13 o 
   2  -3   5      347.05      422.62     19.08 o 
   3  -3   5      153.18      155.78      8.57 o 
   4  -3   5      175.66      174.43      9.73 o 
   5  -3   5       26.31       30.98      4.88 o 
   6  -3   5      141.23      147.38      7.92 o 
   7  -3   5       15.82       14.69      7.76 o 
   8  -3   5      112.94       98.44     12.31 o 
 -10  -2   5        1.47        2.32      3.22 o 
  -9  -2   5        4.25        4.45      4.01 o 
  -8  -2   5      139.47      142.77      8.06 o 
  -7  -2   5      958.87      988.41     37.87 o 
  -6  -2   5      188.56      208.95     13.47 o 
  -5  -2   5       97.62      106.48      4.53 o 
  -4  -2   5      284.83      289.09     11.00 o 
  -3  -2   5       20.53       26.82      1.69 o 
  -2  -2   5       91.77       78.54      2.20 o 
  -1  -2   5     1414.86     1307.17     12.09 o 
   0  -2   5      520.85      465.40      9.66 o 
   1  -2   5        8.32        8.87      4.50 o 
   2  -2   5     1976.10     2049.92     38.09 o 
   3  -2   5       35.14       40.59      3.67 o 
   4  -2   5       12.91        9.78      4.78 o 
   5  -2   5      616.38      679.31     22.43 o 
   6  -2   5        0.21       -0.03      4.25 o 
   7  -2   5        2.80       -0.08      4.37 o 
 -10  -1   5        2.81        1.89      3.22 o 
  -9  -1   5      482.70      506.40     14.70 o 
  -8  -1   5       33.09       31.86      8.06 o 
  -7  -1   5      612.07      649.18     50.39 o 
  -6  -1   5      164.40      187.00      8.06 o 
  -5  -1   5        6.38        3.73      1.54 o 
  -4  -1   5      140.70      145.73      6.30 o 
  -3  -1   5     2263.10     2360.98     61.01 o 
  -2  -1   5       12.82       14.92      0.81 o 
  -1  -1   5      182.96      189.58      3.78 o 
   0  -1   5        3.06        2.42      0.92 o 
   1  -1   5     2925.70     3144.48     51.08 o 
   2  -1   5      269.86      304.66     10.29 o 
   3  -1   5      873.79      900.34     29.92 o 
   4  -1   5       27.94       28.68     12.63 o 
   5  -1   5      896.02      948.37     38.32 o 
   6  -1   5      444.67      466.18     20.06 o 
   7  -1   5       10.31        9.00      4.99 o 
 -11   0   5       55.90       59.40      6.07 o 
 -10   0   5      105.96      100.31      7.92 o 
  -9   0   5        4.16        4.79      2.42 o 
  -8   0   5      316.41      340.72     15.16 o 
  -7   0   5       93.15       91.76      6.40 o 
  -6   0   5       36.85       36.47      2.55 o 
  -5   0   5     1362.97     1283.86     25.06 o 
  -4   0   5     1192.29     1182.43     12.51 o 
  -3   0   5      996.81      964.92     15.11 o 
  -2   0   5       18.25       24.55      1.01 o 
  -1   0   5      917.31      874.02     12.01 o 
   0   0   5       61.90       61.40      1.80 o 
   1   0   5      439.26      469.91     13.99 o 
   2   0   5       14.89       15.85      1.13 o 
   3   0   5       67.09       67.96      2.81 o 
   4   0   5       85.77       72.03      3.19 o 
   5   0   5     1001.40     1115.13     22.48 o 
   6   0   5       70.33       66.79      6.54 o 
   7   0   5       81.21       67.84      8.16 o 
 -11   1   5      232.81      227.09     11.52 o 
 -10   1   5       28.33       20.82     10.44 o 
  -9   1   5        0.05        2.05      2.49 o 
  -8   1   5      379.86      415.81     12.13 o 
  -7   1   5       25.45       29.04      3.49 o 
  -6   1   5       38.96       42.65      2.64 o 
  -5   1   5      144.89      135.12      4.77 o 
  -4   1   5     1237.44     1181.59     11.65 o 
  -3   1   5      201.80      273.44      8.79 o 
  -2   1   5      957.26      916.45     13.05 o 
  -1   1   5      783.68      733.65     13.33 o 
   0   1   5       10.60       15.78      1.79 o 
   1   1   5       32.26       30.44      2.00 o 
   2   1   5      654.39      654.61     15.84 o 
   3   1   5      211.29      205.37      5.61 o 
   4   1   5        5.00        4.86      1.86 o 
   5   1   5      234.09      235.59     13.13 o 
   6   1   5        7.29        8.12      8.21 o 
 -11   2   5        2.67        6.60      5.71 o 
 -10   2   5       73.79       63.83      6.65 o 
  -9   2   5      353.86      367.47     14.95 o 
  -8   2   5      514.87      498.36     19.07 o 
  -7   2   5     1261.01     1279.00     43.81 o 
  -6   2   5        3.47        2.11      1.80 o 
  -5   2   5        4.84        3.18      1.43 o 
  -4   2   5      794.58      803.79     27.22 o 
  -3   2   5       11.04       10.74      1.34 o 
  -2   2   5      945.37      940.37     11.27 o 
  -1   2   5     1154.79     1132.29     22.29 o 
   0   2   5      122.16      137.61      4.62 o 
   1   2   5      256.29      243.94      8.24 o 
   2   2   5      658.29      687.46     17.20 o 
   3   2   5      597.93      602.27     15.59 o 
   4   2   5        6.97        3.30      2.30 o 
   5   2   5        2.16        2.50      4.36 o 
   6   2   5      161.28      157.93      9.78 o 
 -11   3   5       10.03       10.41      4.71 o 
 -10   3   5        7.88        3.40      2.97 o 
  -9   3   5      109.76      102.82      7.57 o 
  -8   3   5      415.64      438.59     15.61 o 
  -7   3   5      189.90      199.71      8.81 o 
  -6   3   5      347.33      383.04     10.85 o 
  -5   3   5       22.75       21.01      1.84 o 
  -4   3   5      554.21      566.89     12.12 o 
  -3   3   5      668.43      669.98     25.10 o 
  -2   3   5        2.02        4.22      1.84 o 
  -1   3   5       49.77       50.50      3.44 o 
   0   3   5        8.41       13.80      5.59 o 
   1   3   5       18.09       15.51      4.31 o 
   2   3   5      423.75      446.50      9.23 o 
   3   3   5        1.22        3.53      2.49 o 
   4   3   5      128.98      112.37      9.08 o 
   5   3   5        9.97        5.79      5.18 o 
 -11   4   5       53.50       38.44      6.19 o 
 -10   4   5       80.22       75.25      6.35 o 
  -9   4   5        6.90        3.84      5.18 o 
  -8   4   5       53.42       59.29      5.81 o 
  -7   4   5       10.39        7.30      4.62 o 
  -6   4   5       34.99       30.27      4.90 o 
  -5   4   5      399.05      422.53     10.54 o 
  -4   4   5      237.84      236.08      6.25 o 
  -3   4   5       14.03       11.95      3.87 o 
  -2   4   5       45.65       58.61      4.81 o 
  -1   4   5       35.23       35.45      3.57 o 
   0   4   5      390.14      382.28     13.27 o 
   1   4   5        3.53        4.94      2.70 o 
   2   4   5       26.70       25.17      4.29 o 
   3   4   5      146.88      137.18      8.65 o 
   4   4   5        3.32        3.07      3.34 o 
 -10   5   5       40.92       42.96      5.75 o 
  -9   5   5       32.79       36.15      8.17 o 
  -8   5   5       11.79       11.11      6.36 o 
  -7   5   5        1.42        1.90      1.96 o 
  -6   5   5      113.50      123.39      6.63 o 
  -5   5   5      495.96      505.73     15.95 o 
  -4   5   5        2.97        2.15      1.76 o 
  -3   5   5      192.46      199.03      7.29 o 
  -2   5   5      119.88      120.44      7.89 o 
  -1   5   5       88.13       95.49      4.99 o 
   0   5   5      355.70      371.28     11.42 o 
   1   5   5       52.96       45.58      5.65 o 
   2   5   5        0.05        1.86      1.75 o 
   3   5   5        0.12        1.29      2.44 o 
   4   5   5        0.14        1.61      2.93 o 
 -10   6   5       44.33       44.70      6.35 o 
  -9   6   5       35.92       40.96     15.48 o 
  -8   6   5        6.64        6.25      3.85 o 
  -7   6   5        2.29        2.02      2.83 o 
  -6   6   5       31.16       36.25      3.99 o 
  -5   6   5      277.41      280.88      8.71 o 
  -4   6   5      514.86      517.66     12.50 o 
  -3   6   5      105.43      105.12      5.34 o 
  -2   6   5       98.80       97.21      5.12 o 
  -1   6   5      725.87      748.01     25.36 o 
   0   6   5      176.61      178.62      7.98 o 
   1   6   5       27.92       35.26      5.70 o 
   2   6   5        4.51        3.87      2.96 o 
   3   6   5        7.77        6.16      3.03 o 
  -9   7   5      146.51      143.41     11.21 o 
  -8   7   5        2.70        2.72      3.70 o 
  -7   7   5      125.42      134.19      7.11 o 
  -6   7   5      521.88      508.67     38.65 o 
  -5   7   5      179.54      180.15      8.67 o 
  -4   7   5       72.61       92.74      8.50 o 
  -3   7   5       22.63       25.22     14.00 o 
  -2   7   5      128.85      120.60      5.76 o 
  -1   7   5      106.28      103.89      6.19 o 
   0   7   5       62.54       68.50      5.21 o 
   1   7   5      122.53      129.84      9.59 o 
   2   7   5      114.11      109.02      9.10 o 
  -9   8   5       95.16      103.75     11.33 o 
  -8   8   5       61.78       68.66      6.57 o 
  -7   8   5        0.02        1.08      2.35 o 
  -6   8   5      146.84      139.16      8.65 o 
  -5   8   5       13.62       16.45      6.99 o 
  -4   8   5      612.90      640.95     26.22 o 
  -3   8   5      238.89      247.01     11.82 o 
  -2   8   5       46.80       44.02      5.08 o 
  -1   8   5       95.54      103.26      6.85 o 
   0   8   5       50.37       46.31      6.58 o 
  -7   9   5      169.89      170.90      9.12 o 
  -6   9   5       77.22       82.63      7.46 o 
  -5   9   5       14.48       11.45      6.66 o 
  -4   9   5       89.51       91.87      7.44 o 
  -3   9   5       18.49       16.75      9.16 o 
  -2   9   5      159.35      166.13      7.78 o 
  -1   9   5        1.88        3.77      3.06 o 
  -1 -13   6        8.38        7.32      7.31 o 
   0 -13   6       73.67       84.82      8.06 o 
   1 -13   6       63.94       58.17      8.44 o 
   2 -13   6       92.25       86.98      7.91 o 
   3 -13   6       42.21       25.48     15.32 o 
  -3 -12   6       35.38       24.01     16.40 o 
  -2 -12   6       15.05       18.80     10.48 o 
  -1 -12   6       27.68       32.19     15.36 o 
   0 -12   6        1.60        1.55      3.69 o 
   1 -12   6        0.77        3.04      4.22 o 
   2 -12   6      178.89      187.34     10.01 o 
   3 -12   6       20.88       17.29      9.58 o 
   4 -12   6        3.57        5.52      4.51 o 
   5 -12   6      321.20      335.05     20.69 o 
  -4 -11   6      101.22      132.30     12.77 o 
  -3 -11   6      117.93      120.70     10.03 o 
  -2 -11   6       24.97       18.74      6.86 o 
  -1 -11   6      277.69      272.62     14.75 o 
   0 -11   6       80.12       65.48      8.27 o 
   1 -11   6       47.38       42.68     18.47 o 
   2 -11   6       22.56       16.60      8.98 o 
   3 -11   6      339.80      380.10     20.97 o 
   4 -11   6       16.31       20.98     10.15 o 
   5 -11   6      135.43      154.80     11.91 o 
   6 -11   6      281.91      296.75     37.00 o 
  -6 -10   6       10.86       16.35     12.30 o 
  -5 -10   6      175.14      184.01     15.06 o 
  -4 -10   6      293.16      289.02     17.44 o 
  -3 -10   6        0.14        2.09      3.46 o 
  -2 -10   6       76.84       85.12      5.92 o 
  -1 -10   6       17.94       15.78      6.25 o 
   0 -10   6      579.56      562.30     24.12 o 
   1 -10   6        3.06        1.99      3.48 o 
   2 -10   6      113.79      123.14      8.21 o 
   3 -10   6       44.49       55.31      7.07 o 
   4 -10   6        1.05        2.32      4.06 o 
   5 -10   6       11.58        9.63      5.23 o 
   6 -10   6        0.54        0.63      6.20 o 
  -6  -9   6      205.49      253.14     18.93 o 
  -5  -9   6      129.93      121.90     10.24 o 
  -4  -9   6        1.08        0.51      3.55 o 
  -3  -9   6       24.35       18.97      8.78 o 
  -2  -9   6      125.72      134.03      8.47 o 
  -1  -9   6      543.28      545.36     18.01 o 
   0  -9   6       57.39       49.18      3.94 o 
   1  -9   6     2045.82     1805.93     93.66 o 
   2  -9   6      952.39     1002.84     40.05 o 
   3  -9   6       48.97       40.25      5.51 o 
   4  -9   6       13.35       10.03      6.22 o 
   5  -9   6        0.96        2.37      2.67 o 
   6  -9   6       12.20       20.65      9.17 o 
   7  -9   6      150.44      149.15     15.02 o 
  -7  -8   6      162.48      180.21     14.65 o 
  -6  -8   6       36.13       45.70      7.75 o 
  -5  -8   6       71.02       65.29      8.14 o 
  -4  -8   6       43.58       42.64      5.27 o 
  -3  -8   6      245.47      245.33     17.65 o 
  -2  -8   6        0.12        1.25      3.35 o 
  -1  -8   6      547.86      558.06     15.95 o 
   0  -8   6       17.87       17.42      1.98 o 
   1  -8   6      487.04      479.91     19.26 o 
   2  -8   6       32.81       29.17      2.99 o 
   3  -8   6      125.41      139.46      9.36 o 
   5  -8   6       78.27       81.30      8.38 o 
   6  -8   6      213.00      200.94     18.18 o 
   7  -8   6      360.72      405.08     22.55 o 
  -8  -7   6        1.98        4.45      4.34 o 
  -7  -7   6      177.44      200.41     11.48 o 
  -6  -7   6      240.03      231.23      9.78 o 
  -5  -7   6        0.66        0.57      2.71 o 
  -4  -7   6       16.29       14.43      5.50 o 
  -3  -7   6      615.29      631.19     24.89 o 
  -2  -7   6      547.31      557.25     27.98 o 
  -1  -7   6       63.35       64.09      4.89 o 
   0  -7   6       84.46      100.49      6.17 o 
   1  -7   6       38.83       34.01      3.81 o 
   2  -7   6       56.99       46.09      2.19 o 
   3  -7   6        3.82        6.01      2.34 o 
   4  -7   6       73.30       72.69      4.29 o 
   5  -7   6       11.63       15.18      3.25 o 
   6  -7   6       79.23       50.14     20.99 o 
   7  -7   6       53.42       52.76      9.14 o 
  -9  -6   6       96.88      100.31      9.69 o 
  -8  -6   6       18.78       16.83      7.64 o 
  -7  -6   6      155.50      137.14      8.22 o 
  -6  -6   6       54.74       47.99      5.60 o 
  -5  -6   6       15.27       18.08      9.74 o 
  -4  -6   6      114.03      116.98      6.73 o 
  -3  -6   6      617.24      654.75     26.36 o 
  -2  -6   6      306.79      294.36     12.04 o 
  -1  -6   6        9.56        5.99      3.51 o 
   0  -6   6       11.06       10.10      5.97 o 
   1  -6   6       74.86       76.54      3.08 o 
   2  -6   6      136.55      148.82      5.06 o 
   3  -6   6      117.52      110.15      2.67 o 
   4  -6   6       69.12       72.97      3.33 o 
   5  -6   6       42.45       45.71     10.30 o 
   6  -6   6       14.47       17.43      8.46 o 
   7  -6   6        0.83        3.49      4.43 o 
  -9  -5   6      184.19      197.47     13.01 o 
  -8  -5   6       74.61       63.20     15.03 o 
  -7  -5   6       10.82       10.21      4.68 o 
  -6  -5   6      301.90      301.32     11.60 o 
  -5  -5   6      511.49      549.02     20.53 o 
  -4  -5   6      100.60       95.89      7.07 o 
  -3  -5   6      117.81      132.77      7.51 o 
  -2  -5   6      368.01      393.78     10.12 o 
  -1  -5   6      126.69      151.49      5.75 o 
   0  -5   6      421.18      416.45     11.49 o 
   1  -5   6        1.53        0.43      0.89 o 
   2  -5   6      483.89      485.86     10.71 o 
   3  -5   6        5.21        5.72      0.85 o 
   4  -5   6       71.67       76.21      7.99 o 
   5  -5   6       44.43       46.67      5.50 o 
   6  -5   6       35.82       41.67      8.34 o 
   7  -5   6        0.05        0.69      3.16 o 
 -10  -4   6      176.20      162.82     13.94 o 
  -9  -4   6      167.86      188.77      9.17 o 
  -8  -4   6      104.31       89.81      6.03 o 
  -7  -4   6       55.75       52.20      6.02 o 
  -6  -4   6      157.81      149.45      7.79 o 
  -5  -4   6      231.73      227.89      8.61 o 
  -4  -4   6       56.66       77.96      3.78 o 
  -3  -4   6       13.46       16.42      2.57 o 
  -2  -4   6       80.45      102.94      4.99 o 
  -1  -4   6      258.39      290.72      8.14 o 
   0  -4   6      165.71      184.15      5.73 o 
   1  -4   6      535.09      525.56     23.58 o 
   2  -4   6      347.86      346.49     16.21 o 
   3  -4   6       17.46       20.97      7.07 o 
   4  -4   6      132.77      155.35      7.99 o 
   5  -4   6      140.95      167.35     13.41 o 
   6  -4   6       40.39       42.96     15.51 o 
   7  -4   6       16.74       16.01      9.06 o 
 -10  -3   6       47.29       43.86      7.42 o 
  -9  -3   6       86.53       75.11      5.76 o 
  -8  -3   6      180.92      186.80      9.82 o 
  -7  -3   6     2343.67     2372.23    109.90 o 
  -6  -3   6      155.01      187.47     15.48 o 
  -5  -3   6      565.34      565.18     16.54 o 
  -4  -3   6       10.71       22.29      2.06 o 
  -3  -3   6       74.41       61.26      2.23 o 
  -2  -3   6      418.74      431.66     14.27 o 
  -1  -3   6     1344.14     1341.33     20.83 o 
   0  -3   6     1058.04     1119.78     21.98 o 
   1  -3   6        0.00        0.53      0.42 o 
   2  -3   6        2.14        1.49      2.46 o 
   3  -3   6      173.53      197.58     18.31 o 
   4  -3   6       13.45       10.00      5.01 o 
   5  -3   6      395.09      407.83     17.91 o 
   6  -3   6      515.79      532.87     27.43 o 
   7  -3   6      106.44      113.90     10.79 o 
 -10  -2   6      113.16      122.83      8.59 o 
  -9  -2   6      769.27      783.90     25.85 o 
  -8  -2   6      362.98      356.30     15.32 o 
  -7  -2   6        7.70        7.00      3.88 o 
  -6  -2   6      190.88      196.96      7.08 o 
  -5  -2   6        1.56        0.86      1.03 o 
  -4  -2   6      190.27      166.37      6.64 o 
  -3  -2   6     1380.88     1355.34     37.96 o 
  -2  -2   6      164.01      148.33      4.81 o 
  -1  -2   6      646.82      581.89      9.64 o 
   0  -2   6      665.44      629.03     14.98 o 
   1  -2   6       12.18       15.93      8.37 o 
   2  -2   6        6.38        4.00      3.73 o 
   3  -2   6      169.10      173.24      7.18 o 
   4  -2   6       39.94       37.15      5.28 o 
   5  -2   6      211.28      218.59     12.20 o 
   6  -2   6      111.97      108.63     10.60 o 
   7  -2   6       36.05       34.54     19.71 o 
 -10  -1   6      190.92      197.38     10.51 o 
  -9  -1   6      204.21      212.06      8.81 o 
  -8  -1   6       47.79       52.60      8.00 o 
  -7  -1   6      148.85      160.54      7.86 o 
  -6  -1   6     1134.74     1164.37     31.51 o 
  -5  -1   6      660.56      702.27     32.38 o 
  -4  -1   6       39.43       37.19      6.38 o 
  -3  -1   6      371.20      441.85     35.56 o 
  -2  -1   6      215.90      209.96      6.15 o 
  -1  -1   6        0.19        2.92      1.02 o 
   0  -1   6      235.94      234.75      6.74 o 
   1  -1   6     1615.29     1482.83     36.89 o 
   2  -1   6      126.61      133.25      9.08 o 
   3  -1   6      813.04      905.71     46.27 o 
   4  -1   6       82.27       86.49      7.68 o 
   5  -1   6       10.82        8.40      5.73 o 
   6  -1   6       10.02        6.45      3.05 o 
 -11   0   6      107.63      144.62     12.64 o 
 -10   0   6       21.25       17.53      8.76 o 
  -9   0   6        0.65        1.30      1.92 o 
  -8   0   6       10.51       10.20      4.32 o 
  -7   0   6      526.63      549.34     16.20 o 
  -6   0   6      229.21      229.95     10.00 o 
  -5   0   6      274.83      292.18      7.11 o 
  -4   0   6       97.15      124.10      8.38 o 
  -3   0   6        6.93        3.66      2.30 o 
  -2   0   6     1321.14     1358.52     22.04 o 
  -1   0   6        0.01        0.15      0.63 o 
   0   0   6      152.73      178.49      4.47 o 
   1   0   6      112.49      112.19      5.44 o 
   2   0   6      237.46      240.13      5.90 o 
   3   0   6       72.36       67.39      5.72 o 
   4   0   6      506.31      531.17     22.08 o 
   5   0   6       15.43       16.33      9.04 o 
   6   0   6       55.51       61.59      8.92 o 
 -11   1   6       44.40       32.24      6.15 o 
 -10   1   6       34.30       25.68      4.32 o 
  -9   1   6        3.95        1.96      1.92 o 
  -8   1   6      183.09      177.53     10.01 o 
  -7   1   6       63.14       65.11      3.19 o 
  -6   1   6       82.76       74.23      4.12 o 
  -5   1   6       12.09        8.46      1.01 o 
  -4   1   6      237.71      293.45     12.71 o 
  -3   1   6      282.43      285.75      8.22 o 
  -2   1   6      787.65      823.32     39.17 o 
  -1   1   6        1.02        0.85      0.87 o 
   0   1   6        4.26        4.34      3.93 o 
   1   1   6        1.96        4.22      2.49 o 
   2   1   6      113.66      112.10      4.07 o 
   3   1   6        9.60        9.75      4.99 o 
   4   1   6       51.37       53.81      6.86 o 
   5   1   6       67.75       79.56      9.65 o 
 -11   2   6      327.20      270.29     10.88 o 
 -10   2   6       77.38       84.67      8.19 o 
  -9   2   6       19.36       12.41      6.06 o 
  -8   2   6       12.58        8.83      4.64 o 
  -7   2   6      197.10      198.04      7.46 o 
  -6   2   6       26.48       33.52      2.03 o 
  -5   2   6      335.44      333.57     11.59 o 
  -4   2   6        0.48        2.73      1.38 o 
  -3   2   6     1763.94     1795.57     30.46 o 
  -2   2   6       21.75       26.26      1.97 o 
  -1   2   6       25.30       21.08      2.12 o 
   0   2   6        7.76        6.77      2.45 o 
   1   2   6       27.62       30.05      2.79 o 
   2   2   6      131.11      131.37      6.79 o 
   3   2   6        0.24        0.81      1.28 o 
   4   2   6      104.78      101.96      9.66 o 
   5   2   6      238.16      246.13     11.42 o 
 -11   3   6       41.81       49.98     22.69 o 
 -10   3   6        9.03        8.65      4.46 o 
  -9   3   6       48.83       48.95      5.50 o 
  -8   3   6       17.40       15.98      3.10 o 
  -7   3   6       21.31       17.61      3.28 o 
  -6   3   6      220.28      227.67      8.08 o 
  -5   3   6      193.07      217.04      6.42 o 
  -4   3   6      139.51      142.94      5.60 o 
  -3   3   6      401.85      450.30     11.24 o 
  -2   3   6      116.90      119.80      5.41 o 
  -1   3   6      219.19      216.66      8.07 o 
   0   3   6       37.02       47.54      3.41 o 
   1   3   6       85.52       79.56      5.19 o 
   2   3   6      732.82      763.22     27.45 o 
   3   3   6        0.11        2.22      3.87 o 
   4   3   6       45.83       38.33     19.22 o 
 -10   4   6       26.89       20.15      9.87 o 
  -9   4   6      411.38      433.04     22.09 o 
  -8   4   6       69.57       72.92      6.00 o 
  -7   4   6      797.23      886.22     26.32 o 
  -6   4   6       40.70       44.84      3.36 o 
  -5   4   6       63.28       65.97      3.46 o 
  -4   4   6       81.10       86.71      3.93 o 
  -3   4   6      202.66      189.57      5.70 o 
  -2   4   6       21.22       22.87      4.20 o 
  -1   4   6      129.89      132.65      6.88 o 
   0   4   6        0.57        1.02      2.16 o 
   1   4   6     1107.56     1148.81     36.87 o 
   2   4   6      555.62      553.83     19.39 o 
   3   4   6       77.65       73.18      7.15 o 
   4   4   6        1.74        5.80      5.23 o 
 -10   5   6        8.99       12.14     10.33 o 
  -9   5   6        0.18        4.05      2.66 o 
  -8   5   6      323.96      338.45     15.65 o 
  -7   5   6      918.99     1013.48     37.83 o 
  -6   5   6       91.99       87.71      4.64 o 
  -5   5   6       13.02       18.64      7.27 o 
  -4   5   6      117.25      106.54      5.92 o 
  -3   5   6      749.28      825.00     14.63 o 
  -2   5   6       18.54       18.51      7.84 o 
  -1   5   6      148.12      136.67      8.93 o 
   0   5   6       87.64       79.73      4.95 o 
   1   5   6       74.12       77.51      5.61 o 
   2   5   6       82.83       73.43      7.50 o 
   3   5   6        0.12        2.06      2.11 o 
 -10   6   6      122.67      134.72     19.24 o 
  -9   6   6       24.75       12.95      7.39 o 
  -8   6   6       44.10       45.70      5.58 o 
  -7   6   6       10.06        9.47      6.20 o 
  -6   6   6      101.32       97.20      6.01 o 
  -5   6   6        0.42        0.46      2.60 o 
  -4   6   6     1356.73     1444.09     44.55 o 
  -3   6   6      106.57      103.01      7.07 o 
  -2   6   6      224.67      231.58      8.84 o 
  -1   6   6       42.01       51.07      4.50 o 
   0   6   6       30.74       33.33      5.35 o 
   1   6   6       23.13       22.34     13.24 o 
   2   6   6       82.79       77.17      7.01 o 
  -9   7   6       23.00       31.42     35.37 o 
  -8   7   6       38.59       33.22      4.76 o 
  -7   7   6      116.10      108.56      9.13 o 
  -6   7   6      105.61      105.37      7.73 o 
  -5   7   6      322.74      317.06     12.52 o 
  -4   7   6       42.77       49.04      4.57 o 
  -3   7   6       82.56       84.86      5.26 o 
  -2   7   6       11.43        8.78      4.49 o 
  -1   7   6       46.81       49.45      5.30 o 
   0   7   6      126.05      125.76      6.51 o 
  -8   8   6        0.26       -0.78      7.61 o 
  -7   8   6      663.01      737.47     43.36 o 
  -6   8   6      199.59      183.28     14.23 o 
  -5   8   6       48.24       48.06      5.88 o 
  -4   8   6        0.74        0.18      2.38 o 
  -3   8   6        4.52        3.78      3.16 o 
  -2   8   6       30.06       26.80      6.84 o 
  -1   8   6       62.16       60.71      5.41 o 
  -6   9   6        6.12        7.47      6.90 o 
  -5   9   6       27.29       25.09     10.87 o 
  -4   9   6        7.16        4.19      3.61 o 
  -1 -13   7      152.53      150.82     15.11 o 
   0 -13   7        4.70        4.76      7.46 o 
   1 -13   7       83.92       88.03     11.81 o 
   2 -13   7      268.29      273.55     13.15 o 
   3 -13   7       57.60       64.20      7.61 o 
  -3 -12   7        0.00        1.65      3.66 o 
  -2 -12   7      221.78      222.49     20.45 o 
  -1 -12   7       65.41       87.49      7.68 o 
   0 -12   7       15.72       14.19      7.81 o 
   1 -12   7      210.81      195.41     10.72 o 
   2 -12   7      195.58      177.87     10.15 o 
   3 -12   7      142.34      131.18     11.09 o 
   4 -12   7       40.55       45.66      6.73 o 
  -5 -11   7      200.27      204.02     19.18 o 
  -4 -11   7      206.44      218.23     15.67 o 
  -3 -11   7       43.90       45.27      9.58 o 
  -2 -11   7       49.78       43.56      9.98 o 
  -1 -11   7       94.85       88.70      7.29 o 
   0 -11   7      346.89      363.35     18.59 o 
   1 -11   7       21.45       21.63      8.37 o 
   2 -11   7        0.17        2.81      2.25 o 
   3 -11   7      175.13      173.29     11.47 o 
   4 -11   7      222.82      257.20     16.93 o 
   5 -11   7       54.57       46.35     37.12 o 
  -6 -10   7        1.44        1.21      3.68 o 
  -5 -10   7       96.68      123.24     11.82 o 
  -4 -10   7        0.21        2.39      3.86 o 
  -3 -10   7        3.00        2.48      2.53 o 
  -2 -10   7       45.86       38.11      6.58 o 
  -1 -10   7      616.48      634.72     23.25 o 
   0 -10   7       10.79       10.39      3.65 o 
   1 -10   7      106.53      106.33      8.73 o 
   2 -10   7        2.88        3.60      2.85 o 
   3 -10   7       53.86       50.71      6.05 o 
   4 -10   7       80.76       82.28      6.33 o 
   5 -10   7       54.11       50.91      9.69 o 
   6 -10   7        2.81        6.25      5.40 o 
  -7  -9   7       84.35       74.06     10.26 o 
  -6  -9   7        5.18        2.27      4.14 o 
  -5  -9   7       23.57       30.71     16.14 o 
  -4  -9   7       31.53       26.64     18.38 o 
  -3  -9   7       41.37       34.02     17.89 o 
  -2  -9   7       29.09       32.08     13.44 o 
  -1  -9   7     1749.50     1857.51     94.65 o 
   0  -9   7        0.78        1.06      2.33 o 
   1  -9   7        8.54        7.34      7.72 o 
   2  -9   7      426.86      446.35     16.03 o 
   3  -9   7       62.23       69.36      5.60 o 
   4  -9   7       45.70       45.48      4.83 o 
   5  -9   7        6.23        8.80     10.01 o 
   6  -9   7        1.13       -1.39      6.87 o 
  -7  -8   7       95.90      107.49      8.08 o 
  -6  -8   7      107.29      100.20      6.64 o 
  -5  -8   7       53.10       50.93      6.31 o 
  -4  -8   7       14.26       12.22      6.66 o 
  -3  -8   7      405.64      410.48     25.64 o 
  -2  -8   7       86.22       84.23      9.32 o 
  -1  -8   7       18.43       16.18     12.82 o 
   0  -8   7      686.46      698.40     24.02 o 
   1  -8   7       79.61       78.30      3.55 o 
   2  -8   7      179.44      188.97      8.57 o 
   3  -8   7      456.68      467.48     32.12 o 
   4  -8   7        7.90        4.18      3.09 o 
   5  -8   7       57.54       54.30     24.76 o 
   6  -8   7       49.88       54.52     34.78 o 
  -8  -7   7      100.10      105.59      7.27 o 
  -7  -7   7       74.37       78.81      7.14 o 
  -6  -7   7       46.75       48.38      8.91 o 
  -5  -7   7        8.90        9.60      5.15 o 
  -4  -7   7        3.72        2.04      3.18 o 
  -3  -7   7        9.98        9.55      5.87 o 
  -2  -7   7      194.54      207.38     14.43 o 
  -1  -7   7      241.70      245.59     18.70 o 
   0  -7   7        0.38        1.33      1.07 o 
   1  -7   7        0.87        1.04      1.13 o 
   2  -7   7      162.04      154.52      3.70 o 
   3  -7   7       23.32       29.80      2.55 o 
   4  -7   7       60.59       64.21      7.20 o 
   5  -7   7       11.60       14.07      6.64 o 
   6  -7   7       84.33       21.74      3.20 o 
   7  -7   7        0.97       -0.13      6.95 o 
  -9  -6   7       21.92       20.47     11.34 o 
  -8  -6   7        1.01        1.43      3.32 o 
  -7  -6   7      222.72      209.91     10.97 o 
  -6  -6   7        8.31        1.77      3.46 o 
  -5  -6   7      279.48      269.30     10.33 o 
  -4  -6   7      548.27      564.75     21.66 o 
  -3  -6   7      906.18      984.90     31.44 o 
  -2  -6   7        0.44        1.76      2.19 o 
  -1  -6   7       55.75       57.55      8.34 o 
   0  -6   7      102.98      108.99      6.53 o 
   1  -6   7       89.59       89.95      3.38 o 
   2  -6   7       23.95       23.74      1.84 o 
   3  -6   7      240.86      254.93      8.52 o 
   4  -6   7       38.70       33.52      4.25 o 
   5  -6   7      285.04      301.80     13.42 o 
   6  -6   7        3.07        1.40      2.75 o 
   7  -6   7       92.76       87.13      8.90 o 
  -9  -5   7       56.18       59.43     15.45 o 
  -8  -5   7       41.41       44.05      6.48 o 
  -7  -5   7        2.15        3.42      3.97 o 
  -6  -5   7       14.09       15.47      8.44 o 
  -5  -5   7      145.34      152.65     11.13 o 
  -4  -5   7      379.28      405.45     15.24 o 
  -3  -5   7      265.26      247.77      8.56 o 
  -2  -5   7      526.51      565.68     13.67 o 
  -1  -5   7      162.15      131.25      5.40 o 
   0  -5   7      304.97      318.79     10.33 o 
   1  -5   7      252.84      259.17      7.20 o 
   2  -5   7       98.49      100.95      3.73 o 
   3  -5   7       85.28       85.70      5.18 o 
   4  -5   7        0.10        0.20      3.16 o 
   5  -5   7        0.27        1.31      1.88 o 
   6  -5   7       17.90       17.83     10.09 o 
 -10  -4   7        0.24        1.68      3.97 o 
  -9  -4   7        0.15       -0.86      2.57 o 
  -8  -4   7      162.26      164.63      7.89 o 
  -7  -4   7      429.71      393.80     16.85 o 
  -6  -4   7       79.18       79.19      4.96 o 
  -5  -4   7       30.39       32.85      2.44 o 
  -4  -4   7       38.40       48.85      3.51 o 
  -3  -4   7      250.69      286.47      7.88 o 
  -2  -4   7       40.36       43.07      2.36 o 
  -1  -4   7      404.84      420.25      7.70 o 
   0  -4   7       10.41       14.81      1.78 o 
   1  -4   7      285.49      274.92      7.35 o 
   2  -4   7      388.43      410.08     16.23 o 
   3  -4   7      451.57      449.89     12.49 o 
   4  -4   7       40.09       37.62      5.49 o 
   5  -4   7        2.91        4.42      2.98 o 
   6  -4   7        7.08        7.54      4.58 o 
 -10  -3   7       19.05       14.07      9.15 o 
  -9  -3   7      426.76      439.67     21.03 o 
  -8  -3   7      197.35      219.95     12.21 o 
  -7  -3   7      138.63      133.53      8.65 o 
  -6  -3   7        1.74        1.40      1.31 o 
  -5  -3   7       79.11       74.29      4.42 o 
  -4  -3   7      486.56      502.74     15.72 o 
  -3  -3   7     1070.96     1041.22     35.21 o 
  -2  -3   7      326.24      349.81      6.43 o 
  -1  -3   7       25.90       28.82      1.46 o 
   0  -3   7      162.66      193.94      4.79 o 
   1  -3   7        9.05       10.18      5.46 o 
   2  -3   7       92.34       99.38      6.47 o 
   3  -3   7     1098.30     1147.91     21.70 o 
   4  -3   7        3.97        4.37      3.36 o 
   5  -3   7       68.55       66.24      9.08 o 
   6  -3   7       14.81       20.43      9.45 o 
 -10  -2   7       42.93       37.45      9.78 o 
  -9  -2   7       15.51       11.05      6.96 o 
  -8  -2   7       90.06       91.45      7.90 o 
  -7  -2   7      132.61      139.02      7.65 o 
  -6  -2   7      264.35      259.34      8.76 o 
  -5  -2   7       22.66       24.99      1.59 o 
  -4  -2   7        0.17        0.20      0.39 o 
  -3  -2   7      206.55      180.63      5.08 o 
  -2  -2   7        0.79        1.43      0.86 o 
  -1  -2   7       33.67       35.94      1.91 o 
   0  -2   7       71.77       76.08      2.96 o 
   1  -2   7      312.46      312.71     11.49 o 
   2  -2   7       76.76       87.04      5.35 o 
   3  -2   7      936.36     1041.03     36.90 o 
   4  -2   7        0.10        2.02      3.36 o 
   5  -2   7       29.86       16.43      7.14 o 
   6  -2   7      308.49      294.81     11.41 o 
 -10  -1   7       40.79       35.23      5.68 o 
  -9  -1   7        3.45        1.84      2.56 o 
  -8  -1   7      838.44      904.09     36.84 o 
  -7  -1   7      460.10      467.26     10.54 o 
  -6  -1   7       33.26       30.76      1.65 o 
  -5  -1   7      437.51      480.50     38.69 o 
  -4  -1   7      254.85      267.66     22.32 o 
  -3  -1   7      188.44      194.97      9.57 o 
  -2  -1   7        0.03        1.36      0.72 o 
  -1  -1   7      341.71      340.19      6.16 o 
   0  -1   7      828.69      825.14     32.07 o 
   1  -1   7        0.82        0.65      2.92 o 
   2  -1   7      716.74      770.21     19.67 o 
   3  -1   7      116.57      106.45      6.29 o 
   4  -1   7       19.10       22.69      8.77 o 
   5  -1   7        0.07        3.40      4.69 o 
   6  -1   7      101.49      102.08      8.78 o 
 -11   0   7       35.43       23.47     17.17 o 
 -10   0   7       32.76       23.13     10.89 o 
  -9   0   7      169.63      166.39     17.37 o 
  -8   0   7        0.40        2.09      3.37 o 
  -7   0   7      311.26      344.88      6.59 o 
  -6   0   7      196.18      213.14      7.58 o 
  -5   0   7       17.15       17.75     22.02 o 
  -4   0   7       14.10       11.35      5.47 o 
  -3   0   7      329.73      370.72     12.31 o 
  -2   0   7      267.25      297.99      6.78 o 
  -1   0   7      621.83      642.06     13.94 o 
   0   0   7      316.11      326.68      8.01 o 
   1   0   7        2.55        1.56      1.31 o 
   2   0   7      147.14      142.21     10.38 o 
   3   0   7        0.02        0.16      4.13 o 
   4   0   7      234.90      259.75     19.45 o 
   5   0   7       18.03       22.11     10.72 o 
 -11   1   7       44.55       30.72     20.33 o 
 -10   1   7       66.19       55.59     35.09 o 
  -9   1   7      429.19      330.73     82.82 o 
  -8   1   7       14.20       16.45      2.68 o 
  -7   1   7       19.74       16.71      3.68 o 
  -6   1   7      725.05      785.05     26.90 o 
  -5   1   7       77.63       75.46      8.01 o 
  -4   1   7       10.89       11.36      5.76 o 
  -3   1   7       30.71       32.92      1.98 o 
  -2   1   7      180.14      198.47      7.13 o 
  -1   1   7       40.38       39.62      2.16 o 
   0   1   7      204.70      204.37      6.02 o 
   1   1   7       30.21       25.41      4.22 o 
   2   1   7       79.09       80.22      6.56 o 
   3   1   7      274.50      283.50     13.91 o 
   4   1   7      437.66      444.97     16.62 o 
   5   1   7        0.67       -0.04      4.12 o 
 -11   2   7      146.88      135.49     17.80 o 
 -10   2   7      233.78      227.65     27.14 o 
  -9   2   7      230.83       67.48      4.73 o 
  -8   2   7      277.14      233.41     30.24 o 
  -7   2   7      636.65      673.55     21.10 o 
  -6   2   7      402.96      435.64     13.50 o 
  -5   2   7      354.46      365.46     10.29 o 
  -4   2   7       40.55       35.16      1.69 o 
  -3   2   7       25.02       22.15      1.59 o 
  -2   2   7       97.43       92.67      4.46 o 
  -1   2   7       39.19       40.87      3.61 o 
   0   2   7       11.46       14.30      4.34 o 
   1   2   7        0.66        0.98      1.81 o 
   2   2   7        0.18        0.75      3.24 o 
   3   2   7      269.17      271.39     17.80 o 
   4   2   7      177.71      177.42      9.48 o 
 -10   3   7        3.31        3.77      8.30 o 
  -9   3   7      440.97      433.83     33.74 o 
  -7   3   7        1.90        5.60      4.25 o 
  -6   3   7      327.33      320.84     16.68 o 
  -5   3   7      812.25      815.44     18.94 o 
  -4   3   7       14.72       12.50      4.47 o 
  -3   3   7       29.47       32.24      2.19 o 
  -2   3   7      455.46      520.00     11.07 o 
  -1   3   7      139.69      157.68      6.45 o 
   0   3   7      212.10      226.09      8.96 o 
   1   3   7      561.57      579.67     14.66 o 
   2   3   7      116.14      117.42      7.68 o 
   3   3   7        4.54        6.92      4.55 o 
 -10   4   7       66.90       67.61     39.34 o 
  -9   4   7      129.58      155.18     14.75 o 
  -8   4   7      164.61      187.28     20.19 o 
  -7   4   7      126.79      118.50     13.33 o 
  -6   4   7       15.49       13.41      5.87 o 
  -5   4   7       40.22       41.12      4.53 o 
  -4   4   7      343.71      349.58     11.70 o 
  -3   4   7        5.58        6.70      2.99 o 
  -2   4   7      606.21      652.10     18.85 o 
  -1   4   7       38.63       39.61      4.05 o 
   0   4   7      136.68      137.94      5.53 o 
   1   4   7       61.85       70.64      5.49 o 
   2   4   7       70.86       63.48     11.76 o 
 -10   5   7       40.44       38.74     26.68 o 
  -9   5   7      164.76      187.81     20.93 o 
  -8   5   7       60.58       60.90     18.87 o 
  -7   5   7       55.93       39.84     27.60 o 
  -6   5   7       25.67       30.68      3.86 o 
  -5   5   7      291.46      297.00     11.55 o 
  -4   5   7      660.72      684.77     26.37 o 
  -3   5   7      174.20      172.55      7.93 o 
  -2   5   7      135.09      124.80      6.35 o 
  -1   5   7       24.50       21.49      3.82 o 
   0   5   7      138.72      128.23      5.87 o 
   1   5   7       65.49       50.39      7.51 o 
   2   5   7      101.12       96.86      9.19 o 
  -9   6   7      270.76      270.74     20.40 o 
  -8   6   7        5.45        7.15      6.45 o 
  -7   6   7       10.92       14.01     16.01 o 
  -6   6   7      207.94      210.39     11.26 o 
  -5   6   7       92.33       89.68      6.12 o 
  -4   6   7        0.61        2.42      1.94 o 
  -3   6   7       77.98       73.06      5.47 o 
  -2   6   7       50.89       59.85      5.09 o 
  -1   6   7        2.37        3.76      2.42 o 
   0   6   7       14.82        9.68      4.72 o 
  -8   7   7        9.57        8.41      8.80 o 
  -7   7   7       33.95       28.17     22.34 o 
  -6   7   7        0.38       -0.04      3.69 o 
  -5   7   7      106.90      108.38      8.47 o 
  -4   7   7       35.32       33.84      5.46 o 
  -3   7   7      439.40      462.78     22.46 o 
  -2   7   7        6.59        8.75      5.34 o 
  -1   7   7        0.61        2.83      2.75 o 
  -6   8   7        9.95        6.83      4.44 o 
  -5   8   7        0.00        1.69      2.28 o 
  -4   8   7       72.04       67.69      6.45 o 
   0 -13   8      107.19      134.11     14.20 o 
   1 -13   8      200.71      202.95     18.70 o 
  -3 -12   8      275.60      306.81     20.63 o 
  -2 -12   8       52.01       52.70      6.72 o 
  -1 -12   8        1.64        3.96      4.31 o 
   0 -12   8       93.12       81.93      7.39 o 
   1 -12   8      155.68      146.42     13.26 o 
   2 -12   8       22.37       26.60     13.79 o 
   3 -12   8       15.57       14.70      7.01 o 
  -5 -11   8       26.21       39.82      8.02 o 
  -4 -11   8        4.72        5.70      5.97 o 
  -3 -11   8        1.91        3.22      3.05 o 
  -2 -11   8      203.96      191.03     18.88 o 
  -1 -11   8      158.72      169.04     12.44 o 
   0 -11   8       10.03        6.41      4.65 o 
   1 -11   8      469.96      487.43     48.29 o 
   2 -11   8       12.28       12.81      6.04 o 
   3 -11   8       90.47       88.73      9.89 o 
   4 -11   8        0.15        1.90      4.92 o 
  -6 -10   8        1.56        4.48      5.44 o 
  -5 -10   8      150.29      165.35     19.01 o 
  -4 -10   8      148.70      153.55     10.14 o 
  -3 -10   8       17.64       14.42      8.93 o 
  -2 -10   8       19.91       16.84     10.48 o 
  -1 -10   8        2.51        2.03      2.01 o 
   0 -10   8        0.20        2.08      3.83 o 
   1 -10   8       30.95       32.31     14.16 o 
   2 -10   8      275.79      280.90     15.46 o 
   3 -10   8       60.06       66.17      6.38 o 
   4 -10   8        0.92        1.81      1.62 o 
   5 -10   8      137.43      156.35     12.85 o 
  -7  -9   8       45.37       42.41     14.89 o 
  -6  -9   8       96.61      101.86     13.08 o 
  -5  -9   8      248.82      254.66     16.15 o 
  -4  -9   8      238.63      243.24     13.62 o 
  -3  -9   8       99.21      102.78      8.46 o 
  -2  -9   8       63.13       52.37      5.42 o 
  -1  -9   8       44.04       53.49      8.75 o 
   0  -9   8      138.50      148.86      8.04 o 
   1  -9   8       72.48       73.74     10.56 o 
   2  -9   8       20.82       13.75      9.05 o 
   3  -9   8       30.44       30.23      4.48 o 
   4  -9   8       11.99       13.82      7.49 o 
  -7  -8   8        0.12        1.25      3.85 o 
  -6  -8   8       27.05       22.37     11.16 o 
  -5  -8   8      103.19       89.86      6.78 o 
  -4  -8   8      101.56       83.82      5.95 o 
  -3  -8   8      268.29      278.45     15.49 o 
  -2  -8   8      824.98      850.57     27.18 o 
  -1  -8   8     1889.78     1979.39     70.12 o 
   0  -8   8      678.27      708.10     15.52 o 
   1  -8   8        1.40        0.17      2.71 o 
   2  -8   8       18.15       19.82      3.13 o 
   3  -8   8       39.64       46.69      4.42 o 
   4  -8   8       41.44        4.32     26.09 o 
   5  -8   8      145.78      160.30     17.04 o 
   6  -8   8       38.01       33.18     20.37 o 
  -8  -7   8       53.82      106.46     32.68 o 
  -7  -7   8       73.80       79.10      6.93 o 
  -6  -7   8       81.90       63.85      7.30 o 
  -5  -7   8        3.57        2.00      2.83 o 
  -4  -7   8       63.92       64.10      5.73 o 
  -3  -7   8      103.64      110.77      6.83 o 
  -2  -7   8       59.62       56.15      7.01 o 
  -1  -7   8      510.87      572.54     30.35 o 
   0  -7   8        1.48        1.61      3.52 o 
   1  -7   8       23.90       20.88      2.85 o 
   2  -7   8       49.61       66.46      3.85 o 
   3  -7   8      297.28      313.98     13.77 o 
   4  -7   8      447.78      423.81     17.09 o 
   5  -7   8       36.15       23.50      6.91 o 
   6  -7   8       55.43       72.15     13.93 o 
  -9  -6   8       53.10       59.02      7.51 o 
  -8  -6   8       55.64       64.93      6.91 o 
  -7  -6   8       65.33       78.65      7.88 o 
  -6  -6   8      279.79      317.78     17.26 o 
  -5  -6   8      534.55      552.45     19.30 o 
  -4  -6   8      184.77      189.00      9.09 o 
  -3  -6   8        3.58        3.71      2.81 o 
  -2  -6   8      129.06      127.30      9.02 o 
  -1  -6   8      236.78      256.72     14.44 o 
   0  -6   8      140.35      153.65     13.15 o 
   1  -6   8       76.97       59.35      2.32 o 
   2  -6   8        0.24        0.66      0.79 o 
   3  -6   8      357.26      362.57     15.56 o 
   4  -6   8        0.02        1.75      2.69 o 
   5  -6   8      156.73      160.20      7.62 o 
   6  -6   8      107.73      132.59      9.34 o 
  -9  -5   8        0.07        4.17      3.90 o 
  -8  -5   8       22.33       17.75      7.24 o 
  -7  -5   8       26.13       20.86     12.98 o 
  -6  -5   8      180.06      176.68     12.02 o 
  -5  -5   8      363.40      380.97     15.60 o 
  -4  -5   8       55.82       56.36      3.70 o 
  -3  -5   8       26.09       21.67      2.07 o 
  -2  -5   8       17.08       17.22      2.63 o 
  -1  -5   8       66.78       71.07      4.66 o 
   0  -5   8      399.55      437.79     14.69 o 
   1  -5   8      108.23      112.33      3.12 o 
   2  -5   8        0.17        0.14      1.98 o 
   3  -5   8        0.44        1.27      2.08 o 
   4  -5   8       16.28       28.15     11.05 o 
   5  -5   8       40.70       53.60      6.02 o 
   6  -5   8       23.42       22.01     10.98 o 
 -10  -4   8       37.11       23.87     11.52 o 
  -9  -4   8       75.29       73.79      5.64 o 
  -8  -4   8      146.81      141.58      8.06 o 
  -7  -4   8       12.79       15.70      9.47 o 
  -6  -4   8      404.94      424.83     12.08 o 
  -5  -4   8        0.01        1.27      1.52 o 
  -4  -4   8        7.64        5.67      2.37 o 
  -3  -4   8        4.90        3.80      2.15 o 
  -2  -4   8      190.93      229.63      8.33 o 
  -1  -4   8      874.86      915.73     22.64 o 
   0  -4   8      193.23      207.16      6.52 o 
   1  -4   8        3.71        2.93      0.44 o 
   2  -4   8        0.17        1.75      2.50 o 
   3  -4   8        0.30        0.61      1.89 o 
   4  -4   8       11.27       13.51      6.42 o 
   5  -4   8        0.59        3.11      5.43 o 
   6  -4   8       27.01       24.70     10.67 o 
 -10  -3   8        0.06        1.09      2.14 o 
  -9  -3   8       13.79        9.85      4.79 o 
  -8  -3   8      120.90      118.53      6.82 o 
  -7  -3   8      161.11      151.68      6.60 o 
  -6  -3   8      356.04      386.47     10.03 o 
  -5  -3   8       71.20       61.14      3.23 o 
  -4  -3   8       43.44       41.83      1.53 o 
  -3  -3   8      150.46      137.60      5.40 o 
  -2  -3   8      653.52      752.55     21.54 o 
  -1  -3   8      613.84      625.08     13.34 o 
   0  -3   8        7.44        9.51      1.33 o 
   1  -3   8      132.62      133.36     11.86 o 
   2  -3   8       83.17       94.33      5.86 o 
   3  -3   8       29.60       23.70     11.90 o 
   4  -3   8      153.06      140.55      7.66 o 
   5  -3   8       12.88       13.20      5.14 o 
 -10  -2   8       37.67       40.32     19.66 o 
  -9  -2   8       64.91       59.53     27.17 o 
  -8  -2   8      201.41      201.41     12.73 o 
  -7  -2   8        7.26        7.52      3.38 o 
  -6  -2   8        7.79        6.34      1.43 o 
  -5  -2   8        1.99        3.92      7.43 o 
  -4  -2   8      315.78      333.87     22.90 o 
  -3  -2   8       15.13       21.16      9.12 o 
  -2  -2   8       73.16       77.82      3.13 o 
  -1  -2   8       42.64       43.99      1.97 o 
   0  -2   8      511.59      540.75     18.59 o 
   1  -2   8       21.83       30.53      5.66 o 
   2  -2   8      976.60     1101.89     32.83 o 
   3  -2   8      107.49      131.39     11.01 o 
   4  -2   8      605.25      603.02     29.84 o 
   5  -2   8        0.36        0.99      2.81 o 
 -10  -1   8       16.16       11.40     17.33 o 
  -9  -1   8      107.29       95.40     11.84 o 
  -8  -1   8      241.78      102.91      9.58 o 
  -7  -1   8      916.46      832.94    112.72 o 
  -6  -1   8        9.08       14.95     12.48 o 
  -5  -1   8      188.30      184.44     15.26 o 
  -4  -1   8      883.48      942.65     41.60 o 
  -3  -1   8      145.95      140.55      8.53 o 
  -2  -1   8        0.02        0.70      0.83 o 
  -1  -1   8        1.97        0.13      0.93 o 
   0  -1   8      162.32      171.72      3.35 o 
   1  -1   8      257.07      260.43      8.80 o 
   2  -1   8       52.92       52.46      6.52 o 
   3  -1   8      181.66      174.75     10.05 o 
   4  -1   8      178.00      145.89     13.21 o 
   5  -1   8      197.89      198.70     18.81 o 
 -10   0   8      135.48      151.67     18.38 o 
  -9   0   8        7.18        5.09      9.75 o 
  -8   0   8        2.74        0.21      0.86 o 
  -7   0   8      167.48      194.70     13.07 o 
  -6   0   8       26.53       30.51     22.14 o 
  -5   0   8      203.04      191.24     10.81 o 
  -4   0   8      120.38      138.82      8.79 o 
  -3   0   8      393.42      364.61      8.28 o 
  -2   0   8      324.91      326.06      8.73 o 
  -1   0   8      956.74      966.80     30.51 o 
   0   0   8      257.55      257.52      8.00 o 
   1   0   8      164.00      177.21      7.49 o 
   2   0   8        0.15        2.15      3.07 o 
   3   0   8       62.57       57.83      6.67 o 
   4   0   8       30.19       23.18     12.82 o 
 -10   1   8      362.38      398.43     39.38 o 
  -9   1   8        3.99        5.58      6.92 o 
  -8   1   8       24.53       36.20     15.93 o 
  -7   1   8      236.14      239.08     17.76 o 
  -6   1   8      120.26      127.11     11.49 o 
  -5   1   8        1.28        1.22      2.21 o 
  -4   1   8       71.72       77.72      6.64 o 
  -3   1   8        7.89        5.48      1.46 o 
  -2   1   8       60.45       57.61      2.47 o 
  -1   1   8        9.60       10.00      4.55 o 
   0   1   8      468.98      478.13     12.56 o 
   1   1   8      146.49      163.39      9.32 o 
   2   1   8        0.14        1.64      3.45 o 
   3   1   8      218.95      243.42     10.95 o 
   4   1   8       92.88      106.65     11.31 o 
 -10   2   8        2.59        6.00      7.04 o 
  -9   2   8       20.48       21.87     17.20 o 
  -8   2   8       91.43       90.68     10.50 o 
  -7   2   8       11.24        7.01      5.71 o 
  -6   2   8      298.74      261.62     13.39 o 
  -5   2   8       81.26       73.05      7.34 o 
  -4   2   8        0.09        0.69      0.77 o 
  -3   2   8       99.42       91.33      4.05 o 
  -2   2   8      392.93      376.61     14.90 o 
  -1   2   8        0.93        0.56      1.67 o 
   0   2   8        4.04        4.88      2.99 o 
   1   2   8       13.65       10.41      6.10 o 
   2   2   8        0.43        2.33      3.21 o 
   3   2   8      273.39      270.17     13.36 o 
 -10   3   8       20.67       17.98     18.87 o 
  -9   3   8        1.93        2.58      3.70 o 
  -8   3   8      388.87      407.21     27.96 o 
  -7   3   8       30.62       22.42     15.09 o 
  -6   3   8      499.26      496.93     45.63 o 
  -5   3   8       13.21        7.30      2.81 o 
  -4   3   8       41.24       35.56      5.54 o 
  -3   3   8       68.04       63.60      4.63 o 
  -2   3   8      435.67      420.66     14.49 o 
  -1   3   8        1.73        0.26      1.85 o 
   0   3   8        2.13        2.27      2.61 o 
   1   3   8        0.01        0.06      4.15 o 
   2   3   8      270.71      261.80     12.32 o 
 -10   4   8        0.60        2.39     10.95 o 
  -9   4   8       43.31       39.34     22.83 o 
  -8   4   8      231.13      229.18     21.54 o 
  -7   4   8       25.48       17.24     16.99 o 
  -6   4   8      101.33      106.28     10.42 o 
  -5   4   8       13.90        9.87      5.17 o 
  -4   4   8      138.30      154.74      5.76 o 
  -3   4   8       63.92       58.54      5.18 o 
  -2   4   8       48.47       49.90      4.44 o 
  -1   4   8       45.35       34.71      5.62 o 
   0   4   8        0.18        1.95      1.91 o 
   1   4   8        0.38        1.55      3.37 o 
  -9   5   8       15.93       14.85     12.66 o 
  -8   5   8      154.27      187.69     20.77 o 
  -7   5   8       18.96       12.96      7.29 o 
  -6   5   8        0.86        1.59      3.56 o 
  -5   5   8       50.85       57.87      8.33 o 
  -4   5   8        0.55        1.47      1.95 o 
  -3   5   8      611.00      612.98     24.79 o 
  -2   5   8        8.47        4.73      2.97 o 
  -1   5   8      343.79      360.29     17.91 o 
   0   5   8       52.00       52.93      7.59 o 
  -8   6   8      116.45      150.72     16.23 o 
  -7   6   8       35.37       30.09     17.59 o 
  -6   6   8       17.01       12.01      7.97 o 
  -5   6   8        2.52        1.63      3.68 o 
  -4   6   8        4.47        4.83      3.97 o 
  -3   6   8      161.40      169.76     12.63 o 
  -2   6   8      140.44      147.89      7.60 o 
  -1   6   8       16.09       18.28      9.29 o 
  -7   7   8        6.51        4.28      4.57 o 
  -6   7   8      252.11      261.64     13.37 o 
  -5   7   8       92.19       91.03      9.49 o 
  -4   7   8      161.55      157.08     11.51 o 
  -3   7   8       24.50       40.42      9.82 o 
  -3 -12   9       93.22       93.13     30.08 o 
  -2 -12   9      220.53      215.53     11.29 o 
  -1 -12   9       14.74        7.73      5.86 o 
   0 -12   9       21.40       22.14     14.07 o 
   1 -12   9       14.92       19.04     10.05 o 
   2 -12   9        0.26        2.86      1.73 o 
  -4 -11   9       54.73       72.05      9.37 o 
  -3 -11   9      325.17      322.24     32.02 o 
  -2 -11   9      184.50      183.90     18.60 o 
  -1 -11   9       18.89       15.80      6.87 o 
   0 -11   9      147.73      141.69      8.24 o 
   1 -11   9      253.03      246.35     12.03 o 
   2 -11   9      177.07      177.72     14.18 o 
   3 -11   9        9.30        6.06      9.96 o 
  -6 -10   9      255.29      270.17     24.83 o 
  -5 -10   9        1.45        3.00      4.08 o 
  -4 -10   9        3.01        4.74      4.98 o 
  -3 -10   9      203.09      195.08     12.88 o 
  -2 -10   9      107.34       96.30      8.48 o 
  -1 -10   9      160.81      170.37     14.90 o 
   0 -10   9      787.37      791.69     40.75 o 
   1 -10   9      133.19      126.94      9.21 o 
   2 -10   9      310.06      322.04     21.43 o 
   3 -10   9        0.04        2.10      4.01 o 
   4 -10   9      180.81      184.46     14.54 o 
  -7  -9   9       37.53       39.19      8.48 o 
  -6  -9   9      222.59      241.14     14.68 o 
  -5  -9   9       15.30       15.87      9.23 o 
  -4  -9   9       76.75       66.57      6.01 o 
  -3  -9   9        2.52        2.99      6.27 o 
  -2  -9   9     1251.77     1317.66     54.29 o 
  -1  -9   9        0.20        3.71      7.44 o 
   0  -9   9       62.28       50.38      5.84 o 
   1  -9   9      432.90      462.84     14.66 o 
   2  -9   9       87.18       92.05      9.56 o 
   3  -9   9        1.12        1.81      4.26 o 
   4  -9   9       49.05       44.29     23.81 o 
   5  -9   9       34.87       31.04     21.02 o 
  -7  -8   9       24.47       18.98      9.79 o 
  -6  -8   9       35.33       31.36     14.94 o 
  -5  -8   9      136.92      139.80     14.89 o 
  -4  -8   9      365.49      409.56     15.44 o 
  -3  -8   9      704.77      689.46     38.51 o 
  -2  -8   9      339.52      400.94     22.74 o 
  -1  -8   9      276.93      264.06     13.45 o 
   0  -8   9       30.71       34.35      4.63 o 
   1  -8   9        7.43        8.69      3.18 o 
   2  -8   9       16.74       13.43      7.20 o 
   3  -8   9       34.36       17.56     11.59 o 
   4  -8   9        2.62        3.16      4.40 o 
   5  -8   9       20.29       19.75     14.56 o 
  -8  -7   9        7.43        8.51      4.34 o 
  -7  -7   9        2.94        3.11      3.02 o 
  -6  -7   9      133.01      152.36      9.44 o 
  -5  -7   9      788.96      777.36     33.53 o 
  -4  -7   9       37.98       28.24      5.17 o 
  -3  -7   9      318.80      341.36     15.26 o 
  -2  -7   9      106.12      124.45     10.92 o 
  -1  -7   9       88.34       77.76      7.30 o 
   0  -7   9      155.94      131.59     14.52 o 
   1  -7   9      157.55      143.01      4.78 o 
   2  -7   9      357.67      320.92     21.41 o 
   3  -7   9        0.36        0.87      2.16 o 
   4  -7   9        2.28        0.89      3.14 o 
   5  -7   9        9.29        6.97      4.22 o 
  -9  -6   9       96.73      104.59     11.39 o 
  -8  -6   9       30.88       29.05     13.40 o 
  -7  -6   9       10.09        8.33      4.10 o 
  -6  -6   9      192.61      167.82      8.56 o 
  -5  -6   9      114.74      101.03     10.22 o 
  -4  -6   9      125.46      121.93     10.92 o 
  -3  -6   9      459.42      467.56     13.34 o 
  -2  -6   9       69.70       64.73      4.75 o 
  -1  -6   9       40.20       51.36     10.76 o 
   0  -6   9       22.88       24.88      5.73 o 
   1  -6   9      157.39      158.84      4.98 o 
   2  -6   9        4.84       11.41      5.15 o 
   3  -6   9        0.12        1.15      2.81 o 
   4  -6   9      132.94      146.62      7.41 o 
   5  -6   9        5.34        4.46      2.78 o 
  -9  -5   9        9.45       12.50     10.04 o 
  -8  -5   9       16.02       15.36      7.48 o 
  -7  -5   9      395.80      418.26     16.54 o 
  -6  -5   9      380.04      386.19     18.21 o 
  -5  -5   9       91.04       82.03     11.50 o 
  -4  -5   9        0.60        1.01      1.61 o 
  -3  -5   9        0.94        1.36      1.77 o 
  -2  -5   9      301.30      293.56     15.79 o 
  -1  -5   9       26.47       34.88      3.00 o 
   0  -5   9      712.83      755.83     35.79 o 
   1  -5   9      144.51      152.30      6.93 o 
   2  -5   9       28.66       33.53      5.21 o 
   3  -5   9       15.32       26.62     13.35 o 
   4  -5   9      337.77      321.30     11.07 o 
   5  -5   9        1.00        3.19      3.82 o 
  -9  -4   9       14.07       15.68     10.44 o 
  -8  -4   9       81.27       84.52     11.19 o 
  -7  -4   9      120.45      105.23     17.47 o 
  -6  -4   9      204.80      217.52      7.72 o 
  -5  -4   9       15.58       17.88      2.36 o 
  -4  -4   9      215.11      207.31      6.79 o 
  -3  -4   9      179.05      185.59      5.25 o 
  -2  -4   9     1305.61     1290.09     29.79 o 
  -1  -4   9      158.26      148.51      3.98 o 
   0  -4   9       77.98       79.84      6.30 o 
   1  -4   9       31.02       18.77      8.12 o 
   2  -4   9      137.00      136.60      9.21 o 
   3  -4   9       97.95       98.20      8.75 o 
   4  -4   9      376.19      396.61     13.40 o 
   5  -4   9        0.04       -0.38      4.76 o 
 -10  -3   9        0.70        2.07      4.12 o 
  -9  -3   9       57.23       53.94     33.70 o 
  -8  -3   9      141.46      141.34     13.43 o 
  -7  -3   9       98.90      114.31     13.16 o 
  -6  -3   9       13.51        7.25      3.42 o 
  -5  -3   9     1240.15     1369.31     43.58 o 
  -4  -3   9        0.11        1.88      1.94 o 
  -3  -3   9      292.96      281.57      8.89 o 
  -2  -3   9      591.14      661.24     16.37 o 
  -1  -3   9       50.60       53.20      2.28 o 
   0  -3   9      194.98      201.29      6.14 o 
   1  -3   9      223.68      226.11      8.16 o 
   2  -3   9       81.29       78.90      5.96 o 
   3  -3   9      150.62      142.23      7.57 o 
   4  -3   9       56.63       55.42      5.95 o 
 -10  -2   9       52.58       48.25     25.69 o 
  -9  -2   9       32.66       36.61     30.94 o 
  -8  -2   9      100.39       95.83     11.08 o 
  -7  -2   9      560.77      590.19     45.70 o 
  -6  -2   9      108.28      106.50     13.90 o 
  -5  -2   9      341.98      360.06     16.24 o 
  -4  -2   9       78.18       79.08      5.90 o 
  -3  -2   9       15.97       16.91      8.37 o 
  -2  -2   9       35.48       30.91      2.08 o 
  -1  -2   9       99.77      101.09      3.12 o 
   0  -2   9     1251.20     1202.10     38.92 o 
   1  -2   9      714.34      755.97     30.53 o 
   2  -2   9      231.03      214.40      9.67 o 
   3  -2   9       13.89       10.03      5.18 o 
   4  -2   9       72.72       78.10      8.18 o 
 -10  -1   9       16.54       14.62     13.41 o 
  -9  -1   9       58.60       57.08     34.67 o 
  -8  -1   9      175.29      154.94     16.04 o 
  -7  -1   9       17.59       11.63      8.57 o 
  -6  -1   9        0.20        0.77      5.59 o 
  -5  -1   9      115.10      120.34      9.03 o 
  -4  -1   9      109.45      120.99      7.16 o 
  -3  -1   9       80.89       88.73      7.40 o 
  -2  -1   9       12.36        9.96      2.68 o 
  -1  -1   9       12.19       13.85      5.53 o 
   0  -1   9       24.25       16.95      2.19 o 
   1  -1   9      117.37      109.15      7.82 o 
   2  -1   9       27.56       18.35      9.63 o 
   3  -1   9      175.67      165.71     12.22 o 
   4  -1   9       10.00        5.56      3.55 o 
 -10   0   9      167.12      150.11     41.96 o 
  -9   0   9       90.36       90.31     12.22 o 
  -8   0   9      199.29      210.41     20.40 o 
  -7   0   9       48.22       39.96     18.96 o 
  -6   0   9       37.23       45.81     30.75 o 
  -5   0   9      204.15      223.68     11.09 o 
  -4   0   9      718.61      756.14     27.58 o 
  -3   0   9      354.44      356.04      8.55 o 
  -2   0   9       21.10       26.28      2.53 o 
  -1   0   9      673.87      720.02     18.11 o 
   0   0   9      101.33      105.12      6.75 o 
   1   0   9        1.17        0.39      3.71 o 
   2   0   9       61.49       67.29      7.16 o 
   3   0   9        1.77        4.91      4.82 o 
 -10   1   9       27.43       21.23     19.15 o 
  -9   1   9        9.16       12.14      8.58 o 
  -8   1   9       21.04       27.66     21.64 o 
  -7   1   9       56.26       50.00     23.62 o 
  -6   1   9       13.22       12.19      6.06 o 
  -5   1   9        1.29        3.24      4.49 o 
  -4   1   9      480.95      502.86     18.84 o 
  -3   1   9        3.02        5.52      3.25 o 
  -2   1   9        3.22        2.03      2.19 o 
  -1   1   9       15.67       12.73      5.05 o 
   1   1   9        0.23        2.66      2.41 o 
   2   1   9       16.90       15.45      9.40 o 
 -10   2   9        2.73        6.28     11.43 o 
  -9   2   9        0.51        1.95      6.72 o 
  -8   2   9      124.33      130.23     13.30 o 
  -7   2   9       16.51       18.70     13.97 o 
  -6   2   9       18.41       17.20     10.06 o 
  -5   2   9      378.44      384.07     18.13 o 
  -4   2   9      124.96      125.12     11.46 o 
  -3   2   9        9.49        4.65      2.36 o 
  -2   2   9       50.60       42.11      3.15 o 
  -1   2   9      392.47      405.60     14.71 o 
   0   2   9      231.45      226.89     13.84 o 
   1   2   9       72.71       61.25      7.57 o 
   2   2   9       13.66       11.97      8.21 o 
 -10   3   9      139.91      143.25     21.15 o 
  -9   3   9       21.66       27.60     17.70 o 
  -8   3   9       51.56       55.23      9.27 o 
  -7   3   9       83.61       88.04     14.24 o 
  -6   3   9       30.14       32.45     15.01 o 
  -5   3   9       20.43       16.15      6.30 o 
  -4   3   9       47.22       46.73      6.39 o 
  -3   3   9       13.62        7.97      5.02 o 
  -2   3   9       13.13       12.69      5.57 o 
  -1   3   9      453.52      478.74     20.67 o 
   0   3   9      155.69      135.30     10.63 o 
   1   3   9       44.95       49.09      7.22 o 
  -9   4   9        0.02        3.72      6.48 o 
  -8   4   9      177.70      173.75     31.06 o 
  -7   4   9      265.73      261.78     37.13 o 
  -6   4   9       65.88       87.00     11.04 o 
  -5   4   9       20.77       21.04      9.54 o 
  -4   4   9      153.22      148.46      8.44 o 
  -3   4   9       41.83       47.57      6.49 o 
  -2   4   9       25.74       23.38     12.60 o 
  -1   4   9       90.78       83.20     12.60 o 
   0   4   9       12.40        8.60      4.56 o 
  -8   5   9      183.11      192.42     16.03 o 
  -7   5   9       15.85       13.18      7.80 o 
  -6   5   9       36.50       34.42     18.31 o 
  -5   5   9      201.62      207.40     14.56 o 
  -4   5   9       75.27       64.86      6.03 o 
  -3   5   9      109.89      112.35      7.60 o 
  -2   5   9       51.55       67.11      6.21 o 
  -7   6   9      140.80      145.56     23.35 o 
  -6   6   9       38.19       28.86     18.87 o 
  -5   6   9       40.06       31.72     16.57 o 
  -4   6   9       81.71       83.47      9.51 o 
  -2 -12  10       27.32       28.31     10.24 o 
  -1 -12  10        1.11        0.49      2.53 o 
   0 -12  10        4.09        4.11      4.42 o 
   1 -12  10       28.66       18.65      8.45 o 
  -4 -11  10      178.81      181.10     17.21 o 
  -3 -11  10       22.55       17.29     24.46 o 
  -2 -11  10       40.23       28.17     30.21 o 
  -1 -11  10       19.00       21.14     10.35 o 
   0 -11  10      307.98      349.73     21.68 o 
   1 -11  10        7.25        5.83      4.71 o 
   2 -11  10        7.29        6.29      5.45 o 
  -5 -10  10        0.03        2.23      4.40 o 
  -4 -10  10        9.95        8.65      6.01 o 
  -3 -10  10       21.10       18.66     11.25 o 
  -2 -10  10      137.50      153.55     16.17 o 
   0 -10  10      207.50      195.27     12.24 o 
   1 -10  10       16.82       21.29     11.64 o 
   2 -10  10        7.58        7.32      5.02 o 
   3 -10  10        1.88        2.50      3.00 o 
  -6  -9  10       10.80        7.16      5.91 o 
  -5  -9  10       33.11       32.92      6.84 o 
  -4  -9  10       41.98       46.85      6.87 o 
  -3  -9  10      181.51      185.91     15.20 o 
  -2  -9  10      223.34      252.14     19.43 o 
  -1  -9  10      165.35      173.76     30.45 o 
   0  -9  10        0.17        1.39      2.32 o 
   1  -9  10       22.77       29.88     10.56 o 
   2  -9  10        5.73        4.86      3.97 o 
   3  -9  10       54.03       67.85     15.10 o 
  -7  -8  10      112.11      115.12      9.66 o 
  -6  -8  10      122.29      125.10      7.98 o 
  -5  -8  10        5.67        3.90      3.78 o 
  -4  -8  10       49.16       47.42      6.47 o 
  -3  -8  10      263.51      286.69     15.43 o 
  -2  -8  10      129.60      118.39      8.36 o 
  -1  -8  10       18.06       17.87     20.01 o 
   0  -8  10      145.39      157.25     13.97 o 
   1  -8  10        0.10        1.28      1.97 o 
   2  -8  10       68.12       63.73      7.53 o 
   3  -8  10        3.76        1.15      1.92 o 
   4  -8  10        6.24        7.33      8.17 o 
  -8  -7  10        5.65        3.39      3.78 o 
  -7  -7  10      102.01       56.06     28.17 o 
  -6  -7  10      149.43      140.62      8.81 o 
  -5  -7  10      586.53      659.53     28.05 o 
  -4  -7  10      824.10      871.99     24.29 o 
  -3  -7  10        0.21        0.43      2.27 o 
  -2  -7  10      296.42      312.42     19.25 o 
  -1  -7  10      170.18      176.58     24.63 o 
   0  -7  10       12.49        8.88      3.80 o 
   1  -7  10        0.13        0.59      2.48 o 
   2  -7  10      144.40      107.89     12.40 o 
   3  -7  10       66.09       75.21      5.85 o 
   4  -7  10      110.53       87.88      7.10 o 
  -8  -6  10        2.52        0.48      3.73 o 
  -7  -6  10        1.39        0.68      6.75 o 
  -6  -6  10       22.27       12.69      5.94 o 
  -5  -6  10      130.20      120.09      7.99 o 
  -4  -6  10       20.80       27.33      4.20 o 
  -3  -6  10        3.31        5.58      1.98 o 
  -2  -6  10      325.40      336.24     25.97 o 
  -1  -6  10        0.03        1.15      2.03 o 
   0  -6  10      295.60      329.90     15.51 o 
   1  -6  10      166.94      184.82     15.93 o 
   2  -6  10       40.75       33.19     15.58 o 
   3  -6  10        0.00        0.83      1.74 o 
   4  -6  10        8.40        4.32      4.19 o 
  -9  -5  10       92.90      110.01     13.24 o 
  -8  -5  10      154.86      187.63     17.98 o 
  -7  -5  10        9.43        8.67      6.68 o 
  -6  -5  10       27.33        3.02     11.22 o 
  -5  -5  10      113.39       71.72     26.18 o 
  -4  -5  10       87.91       87.03      4.70 o 
  -3  -5  10      117.01      113.35      5.77 o 
  -2  -5  10      441.97      478.52     15.20 o 
  -1  -5  10       38.99       42.12      3.16 o 
   0  -5  10      755.04      825.69     33.01 o 
   1  -5  10        0.25        1.82      2.23 o 
   2  -5  10      143.50      117.22      7.64 o 
   3  -5  10      163.98      183.73      9.98 o 
   4  -5  10      185.60      209.45      9.22 o 
  -9  -4  10       22.02       25.43     16.72 o 
  -8  -4  10      114.17      124.82     14.82 o 
  -7  -4  10        4.36        5.11      5.81 o 
  -6  -4  10      220.18      211.69     18.45 o 
  -5  -4  10      579.16      597.57     29.71 o 
  -4  -4  10       52.53       54.03      2.28 o 
  -3  -4  10       36.20       26.63      2.37 o 
  -2  -4  10      113.46      127.45      4.24 o 
  -1  -4  10       19.35       20.26      2.23 o 
   0  -4  10        0.99        1.55      4.01 o 
   1  -4  10        1.82        2.82      2.40 o 
   2  -4  10      119.34      142.04      7.26 o 
   3  -4  10        8.58       16.21      6.45 o 
   4  -4  10       56.01       61.59     11.83 o 
  -9  -3  10       51.78       66.47     11.63 o 
  -8  -3  10        1.28        2.83      7.76 o 
  -7  -3  10       97.14      111.89     12.16 o 
  -6  -3  10      243.62      217.45     18.54 o 
  -5  -3  10        7.58        6.67      6.69 o 
  -4  -3  10       87.37       77.61      6.45 o 
  -3  -3  10       17.44       18.08      1.51 o 
  -2  -3  10      625.52      646.01     17.42 o 
  -1  -3  10       81.11       78.35      3.50 o 
   0  -3  10       24.90       22.59      5.39 o 
   1  -3  10        0.69        1.39      2.34 o 
   2  -3  10        0.21        0.38      2.99 o 
   3  -3  10        2.95        3.35      3.07 o 
 -10  -2  10        6.32        5.25      8.03 o 
  -9  -2  10        6.15        4.21      4.43 o 
  -8  -2  10       56.61       58.87     35.87 o 
  -7  -2  10        0.04        0.71      5.00 o 
  -6  -2  10      786.47      785.07     54.91 o 
  -5  -2  10      473.25      417.76     36.50 o 
  -4  -2  10       91.81       89.16      8.18 o 
  -3  -2  10      197.33      221.75     12.51 o 
  -2  -2  10     1515.80     1548.31     38.18 o 
  -1  -2  10       44.67       43.81      3.03 o 
   0  -2  10      106.24      104.22      5.74 o 
   1  -2  10      213.14      211.93     10.87 o 
   2  -2  10       27.23       35.24      6.79 o 
   3  -2  10       62.67       62.82      8.91 o 
 -10  -1  10       53.73       50.32     28.95 o 
  -9  -1  10       42.83       52.88     27.90 o 
  -8  -1  10       55.44       55.05     30.54 o 
  -7  -1  10      223.45      200.50     15.13 o 
  -6  -1  10       11.21        7.84      8.06 o 
  -5  -1  10        0.02       -0.18      4.97 o 
  -4  -1  10       52.78       56.53      9.23 o 
  -3  -1  10       15.17       14.88     11.74 o 
  -2  -1  10      478.77      494.01     17.13 o 
  -1  -1  10      125.80       70.00     18.28 o 
   0  -1  10       26.48       34.00      6.36 o 
   1  -1  10       97.02       95.67      6.94 o 
   2  -1  10      375.43      398.29     24.03 o 
 -10   0  10       58.10       29.36     20.18 o 
  -9   0  10      217.53      243.34     25.59 o 
  -8   0  10       51.28       57.17      9.05 o 
  -7   0  10       35.23       39.85     23.85 o 
  -6   0  10      348.55      342.08     46.56 o 
  -5   0  10      102.47      103.36     11.17 o 
  -4   0  10        9.52        9.62      6.02 o 
  -3   0  10     1083.02     1118.78     42.31 o 
  -2   0  10      223.55      223.35     10.23 o 
  -1   0  10       34.45        4.15     14.97 o 
   0   0  10        0.03        0.58      2.00 o 
   1   0  10      402.18      409.25     14.49 o 
   2   0  10      181.59      181.96     13.26 o 
 -10   1  10        5.02        6.83      7.41 o 
  -9   1  10        2.07        4.92     10.24 o 
  -8   1  10       17.13       21.50     12.90 o 
  -7   1  10        3.92        2.51      4.73 o 
  -6   1  10      222.03      216.46     16.81 o 
  -5   1  10      321.27      307.79     18.72 o 
  -4   1  10      213.45      222.34     10.80 o 
  -3   1  10       43.00       30.34      4.33 o 
  -2   1  10      154.34      161.53     10.02 o 
  -1   1  10      505.38      537.11     26.75 o 
   0   1  10       34.19       30.31      4.80 o 
   1   1  10       20.59       21.83     12.51 o 
  -9   2  10        0.97        8.11      9.72 o 
  -8   2  10        0.07       -0.45      7.10 o 
  -7   2  10       67.45       62.28     38.32 o 
  -6   2  10        6.65        5.06      4.43 o 
  -5   2  10       55.51       46.97      6.57 o 
  -4   2  10       12.15       16.13      8.09 o 
  -3   2  10       83.15       83.53      6.77 o 
  -2   2  10      782.36      877.27     47.24 o 
  -1   2  10       32.34       25.83     16.11 o 
   0   2  10        1.79        1.13      2.73 o 
  -9   3  10       61.64       53.05     28.98 o 
  -8   3  10       25.61       30.59     22.13 o 
  -7   3  10       98.12       67.52     12.62 o 
  -6   3  10       33.00       19.76     12.17 o 
  -5   3  10       20.70       25.59     12.02 o 
  -4   3  10        3.45        6.49      4.63 o 
  -3   3  10      130.60      142.67      9.02 o 
  -2   3  10       86.66       75.24      6.14 o 
  -1   3  10       70.42       67.11     10.00 o 
  -8   4  10       31.57       22.64     20.43 o 
  -7   4  10        0.80        3.75      3.60 o 
  -6   4  10       15.26       15.21      8.68 o 
  -5   4  10      114.09      118.25      9.38 o 
  -4   4  10        2.42        2.24      3.40 o 
  -3   4  10       55.11       46.09      6.62 o 
  -2   4  10       18.86       14.41      6.90 o 
  -6   5  10       46.98       50.20      9.11 o 
  -5   5  10        4.41        4.08      6.00 o 
  -3 -11  11        0.24        1.31      3.67 o 
  -2 -11  11        5.32        5.78     11.70 o 
  -1 -11  11        1.74        1.10      3.35 o 
   0 -11  11        9.24       11.27      7.43 o 
   1 -11  11      379.82      414.62     51.15 o 
  -5 -10  11      104.63      107.10     11.38 o 
  -4 -10  11       38.23       37.28      6.91 o 
  -3 -10  11       46.15       61.99     24.07 o 
  -2 -10  11      279.33      282.44     24.98 o 
  -1 -10  11      218.87      221.95     14.62 o 
   0 -10  11       72.74       59.40      6.64 o 
   1 -10  11       21.14       24.02     23.02 o 
   2 -10  11      155.17      157.70     20.50 o 
  -6  -9  11       19.47       10.45      7.95 o 
  -5  -9  11        0.01        0.07      3.28 o 
  -4  -9  11       52.90       58.02     15.58 o 
  -3  -9  11      120.43      141.73     12.67 o 
  -2  -9  11      348.18      349.87     26.05 o 
  -1  -9  11       29.77       49.25     14.31 o 
   0  -9  11       62.94       92.31      9.62 o 
   1  -9  11       32.62       30.79     14.62 o 
   2  -9  11       89.09       73.51      8.90 o 
  -7  -8  11        4.18        3.31      6.39 o 
  -6  -8  11       35.07       31.13      6.86 o 
  -5  -8  11       24.28       11.17      9.55 o 
  -4  -8  11      160.48      147.61      7.98 o 
  -3  -8  11       48.78       50.23      5.60 o 
  -2  -8  11       70.06       72.73      6.49 o 
  -1  -8  11        5.27        6.64     10.49 o 
   0  -8  11       25.97       23.33     14.00 o 
   1  -8  11        2.07        1.95      1.44 o 
   2  -8  11      214.14      161.58     51.58 o 
   3  -8  11      150.76      165.84     21.51 o 
  -7  -7  11      293.29      293.04     18.87 o 
  -6  -7  11      111.77      122.00     11.50 o 
  -5  -7  11      349.56      379.89     30.10 o 
  -4  -7  11        0.16        0.65      2.63 o 
  -3  -7  11      123.70      145.40      6.36 o 
  -2  -7  11       96.44       94.58      6.62 o 
  -1  -7  11        0.17        1.63      2.45 o 
   0  -7  11       29.09       20.04     10.57 o 
   1  -7  11        0.13       -1.05      2.94 o 
   2  -7  11      295.34      299.56     19.23 o 
   3  -7  11        0.06        2.94      3.23 o 
  -8  -6  11       27.28       32.92     26.65 o 
  -7  -6  11       19.46       11.42      8.64 o 
  -6  -6  11        4.94        2.01      6.47 o 
  -5  -6  11        7.21        7.45      5.83 o 
  -4  -6  11       40.40       38.10      6.46 o 
  -3  -6  11      118.73      128.83      5.39 o 
  -2  -6  11        1.65        1.32      1.26 o 
  -1  -6  11      181.81      171.09      7.51 o 
   0  -6  11      276.20      289.86     13.11 o 
   1  -6  11       50.66       53.02      5.67 o 
   2  -6  11       16.16       21.95     11.30 o 
   3  -6  11        1.21        2.08      2.39 o 
  -8  -5  11        8.61        8.80     11.66 o 
  -7  -5  11       11.94        8.68      8.97 o 
  -6  -5  11        0.00        2.30      6.25 o 
  -5  -5  11      191.69      198.64     17.51 o 
  -4  -5  11      465.20      469.01     25.71 o 
  -3  -5  11        1.82        1.62      3.03 o 
  -2  -5  11       60.62       57.82      3.32 o 
  -1  -5  11      128.72      155.02      7.16 o 
   0  -5  11       44.03       51.48      5.23 o 
   1  -5  11       25.85       19.91     12.65 o 
   2  -5  11        5.80       11.10      6.37 o 
   3  -5  11        4.99        2.71      4.15 o 
  -9  -4  11        8.45       13.06      7.90 o 
  -8  -4  11        0.20        2.07      8.52 o 
  -7  -4  11      124.78      135.03     13.35 o 
  -6  -4  11       72.37       56.96      8.36 o 
  -5  -4  11        0.11        2.55      4.68 o 
  -4  -4  11      496.92      470.13     30.98 o 
  -3  -4  11      578.90      586.66     25.59 o 
  -2  -4  11       49.39       48.95      3.14 o 
  -1  -4  11      183.16        0.04      0.56 o 
   0  -4  11       49.17       51.81      4.50 o 
   1  -4  11       59.36       66.89      5.65 o 
   2  -4  11        1.74        3.26      2.09 o 
  -9  -3  11        0.63        4.81      4.60 o 
  -8  -3  11        8.89        8.08      8.40 o 
  -7  -3  11       71.31       72.87     10.64 o 
  -6  -3  11      100.19      120.67     10.93 o 
  -5  -3  11       69.65       62.29      8.29 o 
  -4  -3  11      261.67      260.79     11.21 o 
  -3  -3  11       51.83       54.24      4.97 o 
  -2  -3  11      199.64      201.61      9.88 o 
  -1  -3  11        4.25        3.79      2.35 o 
   0  -3  11      437.33      459.20     24.22 o 
   1  -3  11       35.91       35.34      4.72 o 
   2  -3  11        0.06        0.62      1.60 o 
  -9  -2  11        1.89        3.55      9.74 o 
  -8  -2  11      252.60      255.38     18.31 o 
  -7  -2  11       87.81       95.75     15.74 o 
  -6  -2  11       92.22      123.43     11.06 o 
  -5  -2  11      159.29      164.35      9.50 o 
  -4  -2  11      303.44      295.82     11.99 o 
  -3  -2  11       59.28       68.55      6.09 o 
  -2  -2  11       54.76       56.77      6.16 o 
  -1  -2  11        2.38        2.73      5.55 o 
   0  -2  11       49.89       34.98      5.54 o 
   1  -2  11       22.90       14.46      8.09 o 
   2  -2  11       19.69       12.46      6.21 o 
  -9  -1  11       65.82       73.63     29.78 o 
  -8  -1  11       28.18       20.93     14.06 o 
  -7  -1  11        7.71        6.50      7.86 o 
  -6  -1  11       65.92       59.13     33.10 o 
  -5  -1  11       16.12       15.90      8.84 o 
  -4  -1  11      103.80      109.51     10.23 o 
  -3  -1  11      318.25      346.69     24.10 o 
  -2  -1  11      565.20      534.88     32.68 o 
  -1  -1  11      160.94      165.95     17.95 o 
   0  -1  11       13.14        8.81     10.00 o 
   1  -1  11      303.66      341.44     12.76 o 
  -9   0  11        0.32       -0.13      5.39 o 
  -8   0  11       64.32       61.52     37.59 o 
  -7   0  11        5.63        2.02      3.88 o 
  -6   0  11      194.32      170.65     16.74 o 
  -5   0  11       24.11       20.42      8.90 o 
  -4   0  11        0.01        2.51      3.75 o 
  -3   0  11       12.45        8.25      4.39 o 
  -2   0  11        0.83        5.55      5.53 o 
  -1   0  11       21.42       18.58     22.23 o 
   0   0  11        2.62        4.60      7.26 o 
  -9   1  11        1.45        0.67      8.41 o 
  -8   1  11      151.07      167.05     14.26 o 
  -7   1  11      267.88      274.44     35.56 o 
  -6   1  11       21.13       25.62     11.78 o 
  -5   1  11      159.19      139.30      8.78 o 
  -4   1  11        0.64        1.59      2.95 o 
  -3   1  11      168.47      159.89     11.29 o 
  -2   1  11      137.25      122.91     15.66 o 
  -1   1  11        9.99        7.29      5.41 o 
  -8   2  11        5.27        9.91      9.28 o 
  -7   2  11        8.57       16.43      9.72 o 
  -6   2  11       38.09       26.77     19.75 o 
  -5   2  11       78.65       82.21      9.66 o 
  -4   2  11       16.29       13.63      9.23 o 
  -3   2  11        0.78        1.87      3.07 o 
  -2   2  11       99.28       88.30     32.18 o 
  -7   3  11        1.96        3.06      4.81 o 
  -6   3  11       82.07       85.49      7.62 o 
  -5   3  11        0.01       -0.09      3.74 o 
  -4   3  11       28.43       25.57     16.53 o 
  -3   3  11        2.67        1.56      7.01 o 
  -2 -10  12       33.09       35.55      6.00 o 
  -1 -10  12       30.02       42.50      6.94 o 
   0 -10  12      197.70      203.96     24.75 o 
  -5  -9  12       12.38       16.54     16.62 o 
  -2  -9  12       19.40       23.85     10.28 o 
  -1  -9  12       20.71       18.92     16.69 o 
   0  -9  12       27.46       22.90     12.41 o 
   1  -9  12        3.46        1.99      3.58 o 
  -6  -8  12       72.98       59.75     35.01 o 
  -5  -8  12       54.55       54.11      7.81 o 
  -4  -8  12       13.59       16.63      8.13 o 
  -1  -8  12       64.52       59.91      6.25 o 
   0  -8  12        2.86        2.80      3.09 o 
   1  -8  12       79.78       83.16      6.96 o 
  -7  -7  12        0.50        2.98      5.15 o 
  -6  -7  12       54.05       47.43      8.93 o 
  -5  -7  12       16.41       17.50     13.46 o 
  -4  -7  12       28.10       14.54      9.50 o 
  -3  -7  12        2.22        3.15      3.07 o 
  -1  -7  12        3.56        4.75      4.10 o 
   0  -7  12        3.07        0.15      3.27 o 
   1  -7  12       28.00       43.71      5.19 o 
  -7  -6  12       98.25      104.31     22.70 o 
  -6  -6  12        5.96        6.53      6.99 o 
  -5  -6  12      128.45      120.15     11.43 o 
  -4  -6  12      322.47      333.10     25.36 o 
  -3  -6  12        0.92        4.06      6.50 o 
  -2  -6  12      182.33      145.56      7.57 o 
  -1  -6  12       15.60        8.03      6.53 o 
   0  -6  12        0.05        1.01      2.35 o 
   1  -6  12      132.26      123.57     10.31 o 
  -8  -5  12      250.30      265.02     33.36 o 
  -7  -5  12      141.67      156.49     17.88 o 
  -6  -5  12        0.88        1.90      3.27 o 
  -5  -5  12      173.56      184.33     16.63 o 
  -4  -5  12       38.40       33.81     22.80 o 
  -3  -5  12       41.30       35.83      9.99 o 
  -2  -5  12        7.50        0.84      4.59 o 
  -1  -5  12      334.55      353.19     19.90 o 
   0  -5  12       10.07        6.12      5.25 o 
   1  -5  12        0.26        0.19      2.48 o 
  -8  -4  12        7.56        6.17      5.51 o 
  -7  -4  12       65.04       69.58      9.85 o 
  -6  -4  12       41.39       39.02      6.82 o 
  -5  -4  12       72.40       84.34      8.70 o 
  -4  -4  12       72.31       80.74      6.52 o 
  -3  -4  12       19.42       27.65     15.17 o 
  -2  -4  12      132.30      125.82     13.05 o 
  -1  -4  12      309.56      296.97     17.52 o 
   0  -4  12      178.10      177.37     22.45 o 
   1  -4  12       27.21       23.59     24.25 o 
  -8  -3  12       60.04       70.24      9.92 o 
  -7  -3  12       77.00       82.63     27.18 o 
  -6  -3  12       76.67       86.19     14.46 o 
  -5  -3  12      304.00      285.49     19.78 o 
  -4  -3  12      110.76      114.49      9.10 o 
  -3  -3  12       99.43       92.51      9.42 o 
  -2  -3  12        1.86        3.42     10.45 o 
  -1  -3  12      223.39      237.40     16.78 o 
   0  -3  12       67.06       85.68     10.86 o 
  -8  -2  12       28.37       30.93     21.64 o 
  -7  -2  12      111.78      113.54     10.87 o 
  -6  -2  12       26.70       16.30     15.99 o 
  -5  -2  12      108.12      100.68      9.70 o 
  -4  -2  12       33.18       29.36     13.86 o 
  -3  -2  12      235.68      201.52     17.99 o 
  -2  -2  12        1.15        2.74      8.60 o 
  -1  -2  12      105.31      117.37     11.89 o 
   0  -2  12        6.52        4.22      4.05 o 
  -8  -1  12        0.10       -1.46      6.09 o 
  -7  -1  12       26.87       25.05     23.23 o 
  -6  -1  12       60.10       64.37     10.52 o 
  -5  -1  12      344.88      337.56     23.70 o 
  -4  -1  12      113.40      123.42      7.88 o 
  -3  -1  12       99.14      113.21     13.62 o 
  -2  -1  12      145.58      117.98     13.82 o 
  -1  -1  12       17.03       14.84     14.01 o 
  -8   0  12       14.28        9.37     10.37 o 
  -7   0  12        0.06        0.47      4.22 o 
  -6   0  12       72.12       64.53      9.27 o 
  -5   0  12        0.01        2.57      3.32 o 
  -4   0  12        6.12        8.01      4.65 o 
  -3   0  12       40.89       26.42     20.49 o 
  -2   0  12       53.94       35.63     21.71 o 
  -7   1  12       36.50       41.19     31.03 o 
  -6   1  12      136.04      152.03     10.74 o 
  -5   1  12       63.75       66.83      8.04 o 
  -4   1  12      196.36      188.90      9.88 o 
  -3   1  12       17.20       18.33     14.32 o 
  -5  -8  13       20.92       17.04     19.02 o 
  -4  -8  13       78.46       81.19      9.31 o 
  -1  -8  13        2.82        1.18      4.15 o 
  -6  -7  13       66.18       81.15     10.25 o 
  -5  -7  13       10.11       10.27     11.02 o 
  -4  -7  13       46.95       52.95      8.13 o 
  -3  -7  13       86.43      115.44      9.30 o 
  -2  -7  13      101.66      103.01     12.24 o 
  -1  -7  13        1.93        2.91      8.75 o 
  -6  -6  13       34.29       22.49     16.16 o 
  -5  -6  13        0.16        2.17      5.89 o 
  -4  -6  13       84.98       81.12      8.09 o 
  -3  -6  13      149.43      117.39     11.81 o 
  -2  -6  13        3.91        1.66      4.82 o 
  -1  -6  13        2.34        1.46      6.72 o 
  -7  -5  13       19.28       23.23     22.12 o 
  -6  -5  13       36.94       33.92     27.67 o 
  -5  -5  13        3.81        4.22      4.97 o 
  -4  -5  13      182.18      203.70     19.20 o 
  -3  -5  13        0.39        1.27      3.72 o 
  -2  -5  13       68.76       71.17     10.69 o 
  -1  -5  13        0.96        2.64      4.73 o 
  -7  -4  13       24.73       20.44     15.07 o 
  -6  -4  13       57.32       70.24      9.40 o 
  -5  -4  13       40.71       46.72     18.19 o 
  -4  -4  13        2.63        2.22      3.02 o 
  -3  -4  13      161.01      142.01     17.37 o 
  -2  -4  13        7.82       16.99     15.08 o 
  -1  -4  13       58.81       78.01     31.83 o 
  -7  -3  13       82.59       80.11      9.87 o 
  -6  -3  13       13.92        7.11     10.27 o 
  -5  -3  13       35.36       50.63      9.63 o 
  -4  -3  13        0.19        2.39      3.60 o 
  -3  -3  13       24.16       22.25     27.37 o 
  -2  -3  13        0.01        1.26      6.00 o 
  -7  -2  13        0.32        1.01      4.79 o 
  -6  -2  13        1.01       -0.23      6.51 o 
  -5  -2  13       36.99       28.74     16.23 o 
  -4  -2  13      123.61      112.00     14.67 o 
  -3  -2  13       33.27       41.69     36.83 o 
  -2  -2  13       80.10       90.73     12.63 o 
  -6  -1  13       56.54       49.28     19.69 o 
  -5  -1  13       48.91       27.17     16.61 o 
  -4  -1  13        9.53        7.50      5.75 o 
  -3  -1  13       32.43       34.12     24.34 o 
                                                 
